# Supplementary material for: Oncolytic reprogramming of tumor microenvironment shapes CD4 T-cell memory via the IL6ra-Bcl6 axis for targeted control of glioblastoma
Source: Nat Commun. 2025 Jan 30;16:1095. doi: 10.1038/s41467-024-55455-9 (PMC11782536; doi:10.1038/s41467-024-55455-9)
Supplement: Supplementary file 3 — Supplementary Data 1 [file 41467_2024_55455_MOESM3_ESM.xlsx]

## Sheet: Data 1
Supplementary Data 1
List of significantly differentially expressed genes in cluster 2 CD4+ T-cells as compared to all other clusters as shown in Fig. 5d.
Highlighted genes in bold indicate the top 10 ranked genes (based on log2 fold change (FC) and adjusted P values) used for TCGA-GBM survival analysis in Fig. 6j.
Two-sided non-parametric Wilcoxon Rank Sum Test with FDR adjustments for multiple comparisons.
Gene	avg_log2FC	p_val_adj
Tcf7	3.145	6.46132e-81
Aff3	2.564	1.05498e-63
Bach2	1.965	2.22079e-40
S1pr1	3.036	1.73914e-39
Asap1	1.682	9.88154e-29
Nsg2	2.411	6.52501e-28
Klf3	1.912	2.36443e-26
Gm2682	2.643	3.08534e-25
Il6ra	2.108	5.00765e-25
Rps29	0.92	3.75001e-24
Adk	2.604	5.19195e-24
Pdlim1	2.2	1.6189e-23
Slamf6	1.489	2.38182e-22
Gramd3	2.251	7.42752e-21
Rps28	0.892	2.33914e-20
Gypc	1.615	8.62975e-19
Bzw2	1.543	3.615e-18
Emb	1.421	2.9975e-17
Klf2	2.147	1.24534e-16
Bicdl1	1.262	1.32444e-16
Gm26740	1.266	2.93501e-16
Parp8	1.409	3.04016e-16
Evl	1.381	2.11403e-15
Btla	1.565	3.49576e-15
Tnfrsf26	1.76	7.87214e-15
Thada	1.243	1.27845e-14
Hivep2	0.894	2.30503e-14
Shld1	1.634	1.23386e-13
Sesn3	1.099	1.62073e-13
Arhgef3	1.345	5.05275e-13
Sidt1	1.912	7.65673e-13
Lrig1	1.269	1.25757e-12
Cmah	1.633	1.35248e-11
Sh3bp5	1.409	1.72925e-11
Vps37b	1.24	5.75218e-11
Trib2	1.855	8.99728e-11
Dusp10	1.879	9.50931e-11
Ramp3	1.136	1.60795e-10
Ms4a4b	1.206	3.2431e-10
Pou6f1	1.557	5.13009e-10
Satb1	1.54	5.33035e-10
Tnfsf8	1.482	5.85397e-10
Lef1	1.668	8.60754e-10
St8sia1	0.99	1.03906e-09
Ssh2	0.925	1.88635e-09
Gm8369	1.059	1.08355e-08
1700025G04Rik	1.549	1.40452e-08
Sh2d1a	1.224	1.52255e-08
Acvr2a	1.177	1.55373e-08
Trat1	1.603	2.37308e-08
Mirt1	1.587	2.49477e-08
Rundc3b	2.037	3.93491e-08
Actn1	1.711	8.19762e-08
Scml4	2.021	1.3061e-07
Ccr7	1.25	1.55184e-07
Map3k14	0.909	3.46061e-07
Mfsd6	1.17	1.22042e-06
Hmgn1	1.01	1.68718e-06
Taf4b	1.225	1.7829e-06
Zeb1	0.946	4.77292e-06
Pecam1	0.965	4.81113e-06
Prkcq	0.928	8.28738e-06
Abcb1b	1.376	8.62713e-06
Klhl6	1.043	1.10973e-05
Atp1b3	0.934	1.72872e-05
Polg2	0.986	2.25768e-05
Coq10b	0.929	4.77763e-05
Nfe2l2	1.002	5.3153e-05
Bcl6	1.063	0
Rasa3	1.126	0
Zhx2	0.912	0
Nav2	1.07	0
Tespa1	0.928	0
Prps1	0.991	0
Nebl	1.404	0.001
Mdn1	0.947	0.001
Socs3	0.967	0.001
Itgb1	1.114	0.001
Xylt1	0.906	0.002
Cd2ap	1.043	0.002
Grap2	0.951	0.004
Ms4a6b	0.911	0.005
Smad3	0.948	0.006
Dennd2d	1.079	0.014
Foxp1	0.976	0.022
Tspan5	0.963	0.033
Jmy	1.123	0.035
