# Supplementary material for: Oncolytic reprogramming of tumor microenvironment shapes CD4 T-cell memory via the IL6ra-Bcl6 axis for targeted control of glioblastoma
Source: Nat Commun. 2025 Jan 30;16:1095. doi: 10.1038/s41467-024-55455-9 (PMC11782536; doi:10.1038/s41467-024-55455-9)
Supplement: Supplementary file 4 — Supplementary Data 2 [file 41467_2024_55455_MOESM4_ESM.xlsx]

## Sheet: Data 2
Supplementary Data 2
Differentially regulated genes (DRGs) along lineage 2 pseudotime for saline and M002 treated groups (from top to bottom), as shown in Supplementary Fig. 10a, b
Saline			M002
1	Tnfsf8		1	Ccl1	101	Lag3	201	Nfkb1	301	Pim1
2	Gm36723		2	Frmd5	102	S100a6	202	Abtb2	302	Hspe1
3	Gm2682		3	Ccl5	103	Bach2	203	Ccr4	303	Jmy
4	AA467197		4	Ifitm1	104	Klf2	204	Fosl2	304	Gm12840
5	Mpp7		5	Ifng	105	Srgap3	205	Set	305	Actb
6	Gramd3		6	Penk	106	Gm47283	206	Plcb4	306	Smyd3
7	Nmrk1		7	Stmn1	107	Junb	207	Smc4	307	Pgap1
8	Nkg7		8	Mki67	108	Plek	208	Rnf157	308	Apol7e
9	Rel		9	Pclaf	109	Tmem163	209	Dapk2	309	Tnfrsf13b
10	Emb		10	Tnfsf8	110	Hipk2	210	Gas2	310	Cmah
11	Ifitm2		11	Il1r2	111	Ran	211	Dock5	311	Srsf2
12	Ran		12	Gm156	112	Igf1r	212	Slc7a1	312	C1qbp
13	Stx11		13	Dgki	113	Tox	213	Mctp2	313	Rplp0
14	Lgals1		14	Lgals7	114	Cd200	214	Adamts6	314	Sema4a
15	Eea1		15	Hmgb2	115	Stx11	215	Jaml	315	Rora
16	Rps2		16	Tnfsf11	116	Uap1	216	Kdm6b	316	Mrps28
17	Lrig1		17	Aff3	117	Txk	217	Mif	317	Snrpf
18	Ms4a4b		18	Nrgn	118	Dut	218	Maf	318	Pde2a
19	Zeb1		19	Gm36723	119	Lgals1	219	Cxcr6	319	Actg1
20	Grap2		20	Tuba1b	120	Lef1	220	Il6ra	320	Prdx4
21	Gm26740		21	Ccr7	121	Trerf1	221	Ugcg	321	Rpl35
22	Kdm6b		22	Tubb5	122	Cmtm7	222	Anp32e	322	Ttc39c
23	Mif		23	Igfbp7	123	Eea1	223	Cables1	323	Lrrc8d
24	Cxcr6		24	Plac8	124	Zeb2	224	Chsy1	324	Bcl2a1d
25	Jak2		25	Gm2682	125	Fgl2	225	Ifrd1	325	Cct6a
26	Hsp90ab1		26	Iigp1	126	Mcm5	226	Rps26	326	Crem
27	Rps17		27	H2afz	127	Mcm3	227	Jak2	327	Impdh2
28	Hip1		28	Tff1	128	Klri2	228	Phgdh	328	Nasp
29	Ubash3b		29	Cxcl10	129	Ust	229	Gm20275	329	Gabpb1
30	Malt1		30	Fgf13	130	Rps2	230	Havcr2	330	Sytl3
31	Tnfrsf4		31	Furin	131	Sv2c	231	Rpl41	331	Arhgap39
32	Epb41		32	AA467197	132	Ell2	232	St8sia1	332	Pik3r5
33	Txn1		33	Smc2	133	Odc1	233	Zfp36l1	333	Runx1
34	Pcgf5		34	Klrd1	134	Sulf2	234	Nhp2	334	Pgk1
35	Ldha		35	Il2ra	135	Pde3b	235	St6galnac3	335	Bcl2a1b
36	Eef1g		36	Atp8b4	136	Gm33843	236	Hsp90ab1	336	Hmgn1
37	Tnfaip3		37	Gpm6b	137	Glrx	237	Tgfb1	337	Ppia
38	Nrip1		38	Rgs16	138	Lrig1	238	Uhrf2	338	Mirt1
			39	Cd74	139	Ccr5	239	Asap1	339	Arl15
			40	Zdhhc14	140	Bcl6	240	Ifi206	340	Baz1a
			41	Egr2	141	Eya2	241	Nme1	341	Fut8
			42	Mpp7	142	2210408F21Rik	242	Ier5l	342	Slc5a3
			43	Mir155hg	143	Tbc1d4	243	Nop58	343	Rilpl2
			44	Tnip3	144	Ncl	244	Stat3	344	Lin54
			45	Rad51b	145	Ext1	245	Hs3st3b1	345	Ldha
			46	Gramd3	146	Fosb	246	Jarid2	346	Dusp5
			47	Myo3b	147	Cep85l	247	Eif5a	347	Trib2
			48	Kif15	148	Ms4a4b	248	Dgkh	348	Rasa3
			49	Adk	149	Slamf6	249	Dnmt1	349	Atp5g1
			50	Ccr2	150	Atp10a	250	Cd200r1	350	Eef1g
			51	Taf4b	151	Bcl2l1	251	Sh2d1a	351	Cyp51
			52	Styk1	152	Ssbp2	252	Mgat5	352	1810037I17Rik
			53	Lyst	153	Tnfrsf9	253	Nap1l1	353	Ptprs
			54	Pcna	154	Tbx21	254	Ifngr2	354	Map3k8
			55	Clspn	155	Vps37b	255	Gab3	355	Tpi1
			56	Irf8	156	Jazf1	256	Mcm4	356	Tank
			57	Nr4a2	157	Nolc1	257	Gramd1b	357	Hnrnpll
			58	Ece1	158	Cxcr4	258	Samhd1	358	Got1
			59	Ifitm3	159	Trps1	259	Rap2a	359	Etv6
			60	Alcam	160	Lgals3	260	Rps17	360	Cox17
			61	Ighm	161	Mxd1	261	Snx9	361	Entpd1
			62	Il21	162	Sell	262	Cbx5	362	Epsti1
			63	Klre1	163	Cd226	263	Stat4	363	Mdn1
			64	Arl6ip1	164	Nfkbia	264	Anp32b	364	Txndc17
			65	Nmrk1	165	Npm1	265	Pag1	365	Cd55
			66	Nr4a3	166	Zeb1	266	Hip1	366	Rps12
			67	Hk2	167	Klf12	267	Gypc	367	Tnfaip3
			68	Scml4	168	Vim	268	Bzw2	368	Cpd
			69	Nr4a1	169	Myc	269	Prelid2	369	Mpp6
			70	Sidt1	170	Phactr2	270	Ybx3	370	Ybx1
			71	Nav2	171	Ptprj	271	Rnf213	371	Tbl1x
			72	Lta	172	Pdlim1	272	Nop56	372	Isg20
			73	Nkg7	173	Gclc	273	Snrpd1	373	Sntb1
			74	Ar	174	Tox2	274	Ctla2a	374	Nrip1
			75	Klrc1	175	Ctla4	275	Lmnb1	375	Chst11
			76	Rel	176	Arsb	276	Swap70	376	Zfand4
			77	Zc3h12c	177	Dclk1	277	Galnt3
			78	Flnb	178	Hnrnpab	278	P2rx7
			79	Ccr6	179	Ranbp1	279	Malt1
			80	Csf1	180	Ccn4	280	Dgat1
			81	Itga1	181	Kdm2b	281	Tomm5
			82	S100a4	182	Irf4	282	Foxp1
			83	Fam20a	183	Hspd1	283	Gm31814
			84	Bcl2	184	Nfkbid	284	Ly6g5b
			85	Dusp10	185	Klf3	285	Ifi214
			86	Cdkn1a	186	Gprin3	286	Glb1
			87	Satb1	187	Grap2	287	Arap2
			88	Abcb1b	188	mt-Nd2	288	Rpl15
			89	Gadd45b	189	Pole	289	Ctsw
			90	Ncald	190	Bhlhe40	290	Tnfrsf4
			91	Ramp3	191	Cdh1	291	Tg
			92	Ptma	192	Arhgap31	292	Neb
			93	Emb	193	Itgav	293	Lrrk1
			94	Rundc3b	194	Bcat1	294	Epb41
			95	Ifi27l2a	195	Plcxd2	295	Txn1
			96	Ifitm2	196	Ppp1r14b	296	Anxa2
			97	Tcf7	197	Nfkbiz	297	Pcgf5
			98	S1pr1	198	Gm26740	298	Ifi213
			99	Igkc	199	E130308A19Rik	299	B930036N10Rik
			100	Gm49180	200	Elovl5	300	Rpl28
