# Supplementary material for: Oncolytic reprogramming of tumor microenvironment shapes CD4 T-cell memory via the IL6ra-Bcl6 axis for targeted control of glioblastoma
Source: Nat Commun. 2025 Jan 30;16:1095. doi: 10.1038/s41467-024-55455-9 (PMC11782536; doi:10.1038/s41467-024-55455-9)
Supplement: Supplementary file 5 — Supplementary Data 3 [file 41467_2024_55455_MOESM5_ESM.xlsx]

## Sheet: Data 3
Supplementary Data 3
Genes coregulated with Bcl6 based on pseudotime for lineage 2 in M002-treated CD4+ T-cells, related to Fig. 6d. P-values (two-sided Wald tests) indicate the significance of the association with multiple testing correction (FDR). Metrics include adjusted p-values (FDR-corrected) and test statistics for each gene.
					Cont'd					Cont'd					Cont'd
Gene	waldStat	pvalue	logFClineage2		Gene	waldStat	pvalue	logFClineage2		Gene	waldStat	pvalue	logFClineage2		Gene	waldStat	pvalue	logFClineage2
Crabp2	13.6043	0.00111138	5.48746		Npas2	9.3902	0.00913995	0.494015		Ybx1	23.4295	8.17e-06	0.00845679		Glrx	25.1866	3.39e-06	-0.890132
Cxcl10	9.53551	0.00849946	4.86259		Cmah	8.76712	0.0124809	0.484108		Nme2	14.8179	0.000605811	0.00564445		Plac8	18.7742	8.38e-05	-0.891234
Lpar3	23.5232	7.8e-06	3.02297		Rnf157	11.675	0.00291608	0.47435		Crip1	9.37372	0.00921558	0.00392153		Isg20	21.9329	1.73e-05	-0.894285
Il23r	7.90322	0.0192237	2.97994		Alcam	55.3924	9.37e-13	0.473514		Bmpr2	11.9151	0.00258624	0.00324127		Skp2	9.62243	0.00813795	-0.901657
Ablim3	8.52048	0.0141189	2.88642		Ctla4	10.479	0.0053028	0.462045		H2-Ab1	6.88552	0.0319764	-0.00514632		Ccr2	19.8517	4.89e-05	-0.922606
Zc3h12c	11.7629	0.0027907	2.73942		Asap1	16.2335	0.000298498	0.455683		Prelid2	18.3138	0.000105488	-0.0126297		Gldc	11.2482	0.00360976	-0.925003
Bdh2	12.4627	0.00196675	2.47485		Bclaf3	7.37391	0.0250482	0.454866		Mif	24.531	4.71e-06	-0.0160673		Lgals3	38.9672	3.45e-09	-0.925224
Rgs8	8.12285	0.0172244	2.23739		Pcgf5	47.9832	3.81e-11	0.447742		Hmgb1	35.6173	1.84e-08	-0.0174142		Arsb	53.6459	2.24e-12	-0.945804
Kdm6b	41.7566	8.56e-10	2.22199		Hmgn1	11.0264	0.00403314	0.436		Rps2	28.9863	5.08e-07	-0.0177448		Gzma	56.0179	6.85e-13	-0.952878
Ramp3	48.9833	2.31e-11	2.11807		Slc5a3	7.26312	0.0264749	0.433765		Themis	10.553	0.00511034	-0.022346		Hist1h4d	7.09778	0.0287565	-0.955786
Ifngr2	7.46303	0.0239565	2.03616		Zbtb46	7.77014	0.0205464	0.425904		Dnah8	6.91146	0.0315643	-0.0239839		Tbx21	13.2843	0.0013042	-0.972676
Pla2g4f	6.90065	0.0317354	2.02048		Dgki	24.5476	4.67e-06	0.424395		Tubb5	12.7575	0.00169728	-0.0272917		Hmgb3	6.2297	0.0443852	-1.01285
Nr4a3	31.7772	1.26e-07	1.88497		Ndrg1	8.39813	0.0150096	0.421114		Rps18	30.5577	2.31e-07	-0.0370082		Snx9	40.3755	1.71e-09	-1.02416
Casc1	6.86893	0.0322427	1.82313		Smad3	8.99671	0.0111273	0.420625		Dock9	14.0083	0.000908108	-0.047011		Ccr5	56.6922	4.89e-13	-1.02532
Mpp7	28.6486	6.01e-07	1.68097		Gm20275	28.0794	7.99e-07	0.418394		Gpm6b	14.0308	0.000897948	-0.0490082		Socs2	7.56504	0.0227652	-1.02986
Ifrd1	38.4592	4.45e-09	1.62871		Cyp51	7.57016	0.022707	0.417386		Nme1	18.2612	0.000108299	-0.0499467		Ifng	26.3962	1.85e-06	-1.03198
Gypc	35.5647	1.89e-08	1.62025		Jarid2	24.7089	4.31e-06	0.40213		Tpi1	6.15138	0.0461578	-0.0502346		Neb	32.4061	9.19e-08	-1.09172
Nfkbid	15.2408	0.000490343	1.52698		Mast4	14.7238	0.00063498	0.39929		Tgfbr1	8.21393	0.0164577	-0.0502426		Ctsw	33.3886	5.62e-08	-1.1149
S1pr1	21.2824	2.39e-05	1.44849		Dennd4a	57.8467	2.75e-13	0.390773		Selenoh	10.3093	0.00577242	-0.0504434		Ppp2r2c	13.9363	0.000941387	-1.15525
Il2	7.00557	0.0301133	1.44414		Arap2	23.5956	7.52e-06	0.384119		Cystm1	7.492	0.023612	-0.0598466		Cd200r1	20.7138	3.18e-05	-1.16919
Nr4a2	19.7417	5.17e-05	1.41324		Tnfrsf4	7.10444	0.028661	0.383978		Pcna	9.14017	0.0103571	-0.0678094		Hip1	35.7085	1.76e-08	-1.18491
Tbc1d30	7.62613	0.0220804	1.40868		Sh3rf1	28.7212	5.8e-07	0.383185		Npm1	19.9633	4.62e-05	-0.0696169		Ccr1	7.82091	0.0200314	-1.18498
Fosl2	37.6783	6.58e-09	1.37579		Gm47283	7.56077	0.0228139	0.380718		Cd8b1	13.2526	0.00132506	-0.0706776		Atp8b4	26.6982	1.59e-06	-1.23791
Zeb1	56.8728	4.47e-13	1.35982		Kif13a	6.50259	0.038724	0.375094		1810037I17Rik	10.3384	0.00568911	-0.0749875		Clnk	7.11506	0.0285092	-1.25295
Sell	6.16262	0.0458991	1.34882		Btla	22.8553	1.09e-05	0.374444		Slc16a6	15.4406	0.000443724	-0.0803776		Ifi214	11.9009	0.0026047	-1.26248
Emb	59.7099	1.08e-13	1.34583		Malt1	6.49755	0.0388218	0.370399		Rpa2	20.1399	4.23e-05	-0.0859619		Prf1	32.763	7.68e-08	-1.32276
Gramd3	40.1219	1.94e-09	1.32402		Clcn5	13.2437	0.00133096	0.368614		Sult2b1	9.78636	0.00749752	-0.0930702		Ppp1r3b	14.0726	0.000879361	-1.32947
4930417O13Rik	10.2474	0.00595398	1.29892		Nebl	23.7481	6.97e-06	0.368425		H2-Aa	6.85887	0.0324053	-0.0935938		Cxcr6	68.8246	1.11e-15	-1.33556
Tnfaip3	50.0762	1.34e-11	1.27429		Pecam1	6.23291	0.0443139	0.358591		Snrpf	12.247	0.00219078	-0.105175		Nkg7	196.434	0	-1.42191
Vps37b	59.5387	1.18e-13	1.19211		Nrip1	41.9214	7.89e-10	0.34079		Actb	54.4954	1.47e-12	-0.106033		Gm44174	8.99638	0.0111291	-1.46396
Mir155hg	13.6369	0.0010934	1.18022		Sesn3	23.2233	9.06e-06	0.339299		Rpsa	37.3593	7.72e-09	-0.113918		Pantr1	8.55943	0.0138466	-1.46542
Cxcr4	15.749	0.000380314	1.17714		Gclc	7.20701	0.0272281	0.337296		Ifi213	7.08438	0.0289498	-0.126911		Klrd1	42.1923	6.89e-10	-1.46845
Taf4b	9.32318	0.00945142	1.1679		Zfp36l1	12.3401	0.00209118	0.335823		Txndc17	6.174	0.0456386	-0.136027		Rhoq	43.6293	3.36e-10	-1.49912
Crem	37.001	9.23e-09	1.16738		Ext1	44.092	2.66e-10	0.332524		Slc43a3	7.35884	0.0252376	-0.173862		Ccl4	53.8431	2.03e-12	-1.50068
Uchl1	6.33376	0.0421349	1.1619		Ube2s	13.0103	0.0014957	0.331194		Plek	42.563	5.72e-10	-0.179787		Arnt2	6.86155	0.0323619	-1.50378
Ell2	19.6415	5.43e-05	1.15924		Irf4	10.6508	0.0048663	0.328332		Anp32b	17.8889	0.000130456	-0.179816		Egr2	9.59613	0.00824567	-1.51348
Gadd45b	14.3559	0.000763213	1.15441		Bicdl1	9.97221	0.00683223	0.32793		Eef1g	22.1038	1.59e-05	-0.180835		Ifitm2	43.5351	3.52e-10	-1.55431
Rundc3b	16.3593	0.000280294	1.13936		Nasp	7.6411	0.0219158	0.325959		Cpd	10.1463	0.0062627	-0.192071		Lag3	40.4081	1.68e-09	-1.58918
Aff3	123.034	0	1.11323		Man1a	7.14067	0.0281464	0.325426		Ran	19.7764	5.08e-05	-0.198452		Ifit1	7.27056	0.0263766	-1.59733
Junb	45.5671	1.27e-10	1.10488		Adamts6	11.4368	0.00328497	0.324642		Myo3b	10.6759	0.00480573	-0.200192		Chsy1	49.6782	1.63e-11	-1.61424
Gm47957	16.4102	0.000273261	1.1026		Tent5a	6.9001	0.031744	0.324628		H2afj	16.6538	0.000241921	-0.20166		Klre1	35.9214	1.58e-08	-1.62069
Dusp10	25.4987	2.9e-06	1.10145		Cd83	6.54473	0.0379166	0.321058		Lyst	38.8003	3.76e-09	-0.202203		Cst7	69.1081	9.99e-16	-1.63222
Ccr6	38.1657	5.16e-09	1.09581		Dusp16	7.33018	0.0256018	0.310965		Ppia	41.3046	1.07e-09	-0.20375		Dscam	6.90265	0.0317035	-1.63954
Gm26740	33.8105	4.55e-08	1.08559		Mgat5	18.4775	9.72e-05	0.309526		Rgs1	10.4412	0.00540405	-0.206842		Cd244a	10.7535	0.00462287	-1.64777
Cdkn1a	6.57445	0.0373575	1.08333		Dip2c	6.21459	0.0447219	0.308828		St3gal6	6.11832	0.046927	-0.214196		AA467197	29.1505	4.68e-07	-1.65415
Ccl3	18.8341	8.13e-05	1.07586		8030451A03Rik	15.2426	0.000489912	0.304879		B630019A10Rik	24.8962	3.93e-06	-0.219386		Galnt3	9.8684	0.00719621	-1.70082
Igf1r	14.9198	0.000575709	1.07576		Klhl2	6.71381	0.0348429	0.3029		Arl5a	10.6662	0.00482897	-0.227622		Itgae	9.11061	0.0105113	-1.73199
Itgb8	23.2463	8.96e-06	1.05786		Hspd1	8.5802	0.0137036	0.302422		Ly6a	21.3933	2.26e-05	-0.228544		Fam20a	15.9821	0.000338486	-1.75091
Dusp5	43.4016	3.76e-10	1.05756		Ikzf2	19.2176	6.71e-05	0.300943		Cd160	6.99465	0.0302783	-0.231265		Lrrk1	44.3557	2.33e-10	-1.7522
Nr4a1	16.8986	0.000214046	1.05257		St7	6.01654	0.0493769	0.299421		Pde3b	13.0385	0.0014748	-0.234265		Jcad	6.27936	0.0432966	-1.75406
Samd3	11.9212	0.00257839	1.05211		Fbn2	7.98365	0.018466	0.289129		Vim	12.8517	0.00161912	-0.244282		Entpd1	50.2245	1.24e-11	-1.76375
Arhgap31	37.0263	9.12e-09	1.04125		Trps1	11.7699	0.00278102	0.287584		Ly6c2	15.4441	0.000442952	-0.244615		Rap2a	23.715	7.09e-06	-1.78436
Ccr7	26.0652	2.19e-06	1.03935		Arhgap5	9.41038	0.00904821	0.287026		Pdcd1	22.9143	1.06e-05	-0.245602		Itga1	38.4693	4.43e-09	-1.83318
Dusp1	19.2518	6.6e-05	1.02622		Rps17	20.5402	3.47e-05	0.282931		Cers6	11.3379	0.00345144	-0.264102		Dapk2	25.6441	2.7e-06	-1.93693
Jmy	15.576	0.000414685	1.01729		Parp8	11.3505	0.00342976	0.281255		Il18r1	14.1925	0.000828194	-0.269413		Eomes	17.8074	0.000135888	-1.94762
Nav2	21.0151	2.73e-05	1.00005		Zdhhc2	8.84722	0.0119908	0.2812		S100a6	43.2046	4.15e-10	-0.283646		Lgals7	13.7982	0.00100871	-1.99369
Slamf6	64.9861	7.77e-15	0.995205		Tbc1d4	21.8294	1.82e-05	0.276277		Plcl1	18.1822	0.000112664	-0.286679		Fgl2	30.5974	2.27e-07	-2.01506
Rel	22.7811	1.13e-05	0.982378		Mfhas1	32.3815	9.3e-08	0.269145		Bcl2	17.3141	0.000173893	-0.28674		Slc37a2	16.1002	0.000319071	-2.03204
Abcb1b	13.1414	0.00140083	0.971483		Foxo3	8.49695	0.014286	0.267577		Fcer1g	14.172	0.000836738	-0.287407		Klrk1	14.9122	0.000577896	-2.03968
Gabpb1	13.877	0.000969742	0.948656		Bcl2a1d	7.96804	0.0186107	0.265284		Il18rap	12.6642	0.00177827	-0.287583		Tmem163	62.7653	2.34e-14	-2.11786
Adk	15.7312	0.000383719	0.941125		Cd7	10.6794	0.0047974	0.24751		Pglyrp1	35.9979	1.52e-08	-0.287765		Ifitm1	46.3629	8.56e-11	-2.33208
Klf2	7.2404	0.0267774	0.934788		Etv6	28.9424	5.19e-07	0.2471		Atrnl1	12.8472	0.00162278	-0.287797		Srgap3	31.3617	1.55e-07	-2.3647
Lrig1	43.8095	3.07e-10	0.916693		Sestd1	10.1786	0.00616244	0.23293		Il12rb2	6.39716	0.0408201	-0.288737		Apol7e	11.2213	0.00365865	-2.38266
Slc16a10	7.62686	0.0220723	0.895822		Phlpp1	24.4224	4.97e-06	0.229373		Rps27l	14.074	0.000878758	-0.288969		Havcr2	49.416	1.86e-11	-2.49212
Tcf7	41.4213	1.01e-09	0.884302		Sh2d1a	10.0129	0.00669467	0.225525		Mctp2	12.7164	0.00173249	-0.294422		Gm31814	7.90072	0.0192478	-2.57492
Jak2	38.0008	5.6e-09	0.881007		Gzmf	17.4212	0.000164832	0.225139		St8sia1	16.6892	0.000237674	-0.302467		Igfbp7	30.7081	2.15e-07	-2.61291
Ier5l	10.6079	0.004972	0.874486		Gata3	9.84673	0.00727462	0.224316		Pag1	12.2019	0.00224072	-0.3027		Cdh1	13.301	0.00129335	-2.64013
Dgat1	20.2094	4.09e-05	0.873499		Camk2d	10.4703	0.00532601	0.221136		Ccl5	73.8481	1.11e-16	-0.307416		Setbp1	49.3748	1.9e-11	-2.71608
Odc1	22.9029	1.06e-05	0.853622		Tmpo	7.39667	0.0247647	0.217057		Rnf213	8.5745	0.0137427	-0.310863		Klrc1	25.5077	2.89e-06	-2.74983
Il1r2	15.8717	0.000357694	0.852769		Epb41l2	13.8554	0.000980243	0.21546		Evl	6.20524	0.0449313	-0.321206		Csf1	20.7094	3.18e-05	-2.783
Grap2	33.5936	5.07e-08	0.850536		Cpm	25.2811	3.24e-06	0.215404		Pcyt1a	13.4167	0.00122068	-0.336896		Gm36723	44.3774	2.31e-10	-3.02072
-	8.37185	0.0152081	0.840918		Tbl1x	18.8798	7.95e-05	0.214962		Epsti1	17.58	0.000152244	-0.339305		Sema4a	24.5049	4.77e-06	-3.15455
Mxd1	33.5039	5.31e-08	0.833817		Ikzf3	12.9494	0.00154197	0.213893		Ptprj	19.6078	5.52e-05	-0.340633		Lzts1	6.34256	0.0419498	-3.18562
Il6ra	14.3848	0.000752264	0.828778		St6gal1	27.3824	1.13e-06	0.206234		Swap70	6.97777	0.0305349	-0.349679		Tcrg-C2	9.10666	0.0105321	-3.47542
Rgs2	15.2934	0.000477618	0.827183		Hilpda	8.29875	0.0157743	0.202283		Dnmt1	9.6274	0.00811778	-0.351441		Klri2	17.7702	0.000138435	-4.1621
Csgalnact1	7.6544	0.0217705	0.824362		Rps26	31.9517	1.15e-07	0.19721		Gbp6	13.5766	0.0011269	-0.35623		Styk1	23.0514	9.87e-06	-4.17981
Got1	11.272	0.00356705	0.819848		Actg1	50.7739	9.43e-12	0.194812		Cables1	27.6891	9.71e-07	-0.361091		Ly6g5b	8.11748	0.0172708	-4.37826
Plcxd2	8.65834	0.0131785	0.81809		Gpd2	8.90865	0.0116282	0.193189		Rtp4	13.6109	0.00110772	-0.387278		Unc13b	12.5089	0.00192189	-4.79364
Nfkbia	17.7815	0.000137653	0.817911		Rpl35	11.6436	0.00296232	0.189795		Ctla2a	20.5864	3.39e-05	-0.400202		Gm156	20.1942	4.12e-05	-4.98869
Gm12840	6.57821	0.0372871	0.816591		Gfod1	6.71298	0.0348574	0.187801		Dtwd2	6.00182	0.0497417	-0.40086		Sulf2	33.3986	5.59e-08	-5.35454
Pdlim1	12.9743	0.00152288	0.807256		Arhgef3	7.46177	0.0239716	0.184045		4933406I18Rik	7.28172	0.0262298	-0.405657		Adcy5	7.12057	0.0284307	-8.24747
Klf3	21.6054	2.03e-05	0.793576		Traf3	10.4349	0.00542113	0.162982		Arl15	9.79977	0.00744744	-0.416144		Rasd2	7.46974	0.0238762	-9.52971
Uhrf2	26.7136	1.58e-06	0.791702		Mmd	11.6339	0.00297666	0.159163		Ms4a4b	42.824	5.02e-10	-0.416712		Bend4	8.74906	0.012594	-11.8325
Pim1	24.1695	5.64e-06	0.780615		Slc23a2	11.7068	0.00287013	0.158339		Lgals1	39.763	2.32e-09	-0.417243		Il10	8.44794	0.0146404	-14.6667
Lmnb1	29.6495	3.64e-07	0.777676		Icam1	7.13901	0.0281697	0.157311		Cd86	9.354	0.00930691	-0.417473		Emid1	6.64014	0.0361504	-17.5942
Gm6225	7.37182	0.0250744	0.771561		Prickle1	6.29422	0.042976	0.152192		Maf	12.312	0.00212072	-0.420983
Ighm	6.68464	0.0353549	0.764878		Mast2	8.6012	0.0135604	0.146604		Camkmt	6.1705	0.0457186	-0.423378
Tank	27.8094	9.15e-07	0.762953		Ncl	11.6891	0.00289564	0.146433		Casp3	20.7348	3.14e-05	-0.429608
Nmrk1	17.4407	0.000163231	0.732207		Runx1	52.1593	4.72e-12	0.14117		Txn1	25.8918	2.39e-06	-0.434355
Lin54	15.3041	0.000475069	0.716398		Shld1	6.58858	0.0370944	0.136127		Hnrnpll	14.4909	0.000713428	-0.436677
Stx11	16.9621	0.000207365	0.71597		Mtss1	15.8771	0.000356719	0.13516		Cmtm7	24.6051	4.54e-06	-0.47678
Ern1	11.5702	0.00307294	0.712339		Rpl28	18.0477	0.000120499	0.134132		Arl6ip1	40.1511	1.91e-09	-0.503468
Elovl5	13.1091	0.0014236	0.71207		Vcl	7.00337	0.0301465	0.13402		Dock5	9.10803	0.0105248	-0.503786
Kdm2b	17.1305	0.000190612	0.704141		Farp1	15.123	0.000520083	0.129973		Anxa2	26.542	1.72e-06	-0.510774
Trib2	6.97059	0.0306447	0.693075		Dek	27.5778	1.03e-06	0.129847		Smyd3	14.6755	0.000650521	-0.514307
Nfkbiz	10.2792	0.0058599	0.692322		Cd200	18.2504	0.000108885	0.127357		Cox17	28.5988	6.16e-07	-0.519911
Epb41	17.5899	0.000151498	0.682655		Ptpn4	8.52893	0.0140594	0.124704		Lrmda	9.29855	0.00956854	-0.537279
Tnfsf8	36.6325	1.11e-08	0.678585		Hsp90aa1	7.43661	0.0242751	0.123572		Prnp	6.90162	0.03172	-0.53923
Pawr	7.82237	0.0200167	0.674945		Fam129a	12.1059	0.00235097	0.121118		Dut	7.7199	0.021069	-0.549323
Serpinb9	23.3747	8.4e-06	0.673975		Hnrnpab	9.68858	0.00787319	0.111399		Lyn	9.67305	0.00793456	-0.558141
Hipk2	27.9417	8.56e-07	0.664568		Hspe1	17.16	0.000187825	0.107679		S100a4	20.81	3.03e-05	-0.598733
Stat4	21.307	2.36e-05	0.640493		Fmnl2	6.18632	0.0453583	0.0976642		Pik3ap1	9.82179	0.00736588	-0.600056
Ar	7.27321	0.0263417	0.632985		Nap1l1	24.3341	5.2e-06	0.0954547		Cd8a	20.0845	4.35e-05	-0.604189
Txk	12.9873	0.00151303	0.622666		Rpl15	16.72	0.000234045	0.0936405		Raph1	9.06733	0.0107412	-0.611707
Bcl6	25.0192	3.69e-06	0.621205		Gramd1b	16.1719	0.000307834	0.0917167		Jaml	46.7208	7.16e-11	-0.62883
Rgcc	20.5109	3.52e-05	0.620272		Tnfrsf9	7.58005	0.022595	0.0913278		Irf8	13.7857	0.00101504	-0.63057
E130308A19Rik	9.66603	0.00796248	0.618957		Dlg2	20.5206	3.5e-05	0.0861589		Ifi206	17.9627	0.000125736	-0.642826
Plcb4	51.8986	5.37e-12	0.613654		Ints6	11.4541	0.00325671	0.0861466		Gprin3	9.17526	0.0101769	-0.645165
Bach2	38.1269	5.26e-09	0.607126		Ptma	42.4377	6.09e-10	0.085101		Prdm1	12.139	0.00231229	-0.655808
Satb1	13.9744	0.000923616	0.603509		Tomm5	7.17854	0.0276185	0.081957		Chst11	15.0929	0.000527974	-0.673024
Gm31718	15.829	0.000365404	0.58631		Hsp90ab1	20.2463	4.01e-05	0.0768347		Ugcg	44.0116	2.77e-10	-0.674371
Slc7a1	8.12708	0.0171881	0.58235		Nrp1	16.3656	0.000279413	0.0765272		Eya2	14.184	0.000831728	-0.690879
Abtb2	10.3266	0.00572265	0.579916		Mcm4	7.90435	0.0192129	0.0712761		Lilrb4a	9.84561	0.0072787	-0.695954
Gm2682	6.92513	0.0313492	0.577414		Itgav	16.1536	0.000310662	0.0617639		Lair1	8.8395	0.0120372	-0.709667
Lrrc8d	20.4959	3.54e-05	0.568625		Samhd1	6.16526	0.0458386	0.0612664		Cd226	13.9839	0.00091925	-0.709982
Bcl2a1b	19.8312	4.94e-05	0.568536		Rplp0	20.4205	3.68e-05	0.0505745		Mki67	9.72864	0.00771709	-0.716274
Stat3	26.7995	1.52e-06	0.556607		Gm49180	6.50245	0.0387268	0.0476253		Serpina3g	20.7893	3.06e-05	-0.731275
Tnc	8.4378	0.0147148	0.55481		Rpl41	34.1953	3.75e-08	0.0467762		Cd200r4	8.65718	0.0131861	-0.744781
Rad51b	39.1066	3.22e-09	0.553991		Hmgb2	11.8853	0.00262512	0.0467058		Ulbp1	7.15331	0.027969	-0.757178
Ntrk3	15.9618	0.000341934	0.549419		Gas5	17.7445	0.000140227	0.0448933		Rgs16	12.2141	0.00222709	-0.762708
Nfkb1	18.9993	7.49e-05	0.547737		Ptprs	6.67467	0.0355315	0.0441825		Cx3cr1	10.6583	0.00484807	-0.78111
C9orf72	6.67103	0.0355962	0.545748		Gzmk	35.7822	1.7e-08	0.0410661		Gzmb	24.318	5.24e-06	-0.807877
Tg	43.4775	3.62e-10	0.544156		Eif5a	8.60782	0.0135156	0.0362111		Rbms3	14.9162	0.000576752	-0.825234
Cenpa	9.09293	0.0106046	0.54244		2410006H16Rik	6.48822	0.0390032	0.0361251		P2rx7	11.9129	0.00258903	-0.827629
Neurl3	13.7508	0.00103288	0.534554		Nol4l	13.0777	0.00144614	0.0332226		Slamf7	20.1698	4.17e-05	-0.834101
Gm20186	7.84593	0.0197823	0.523238		Ccn4	12.0625	0.00240251	0.0331635		Dgkh	18.9837	7.55e-05	-0.853948
H2afz	17.7193	0.000142005	0.518982		Rps12	23.4878	7.94e-06	0.0318287		Ifitm3	15.4808	0.0004349	-0.854728
Mxi1	37.0015	9.23e-09	0.517583		Atp5g1	9.33523	0.00939467	0.0301274		Map2k6	12.3426	0.00208857	-0.865011
Serpinb6b	6.76165	0.0340194	0.503032		Dusp2	8.53772	0.0139978	0.0221257		Lypd6b	6.14786	0.0462391	-0.870926
Rora	25.4853	2.92e-06	0.498527		Pou2f2	11.5147	0.00315945	0.0202497		Slc8a1	7.10597	0.0286391	-0.871771
