# Supplementary material for: Oncolytic reprogramming of tumor microenvironment shapes CD4 T-cell memory via the IL6ra-Bcl6 axis for targeted control of glioblastoma
Source: Nat Commun. 2025 Jan 30;16:1095. doi: 10.1038/s41467-024-55455-9 (PMC11782536; doi:10.1038/s41467-024-55455-9)
Supplement: Supplementary file 6 — Supplementary Data 4 [file 41467_2024_55455_MOESM6_ESM.xlsx]

## Sheet: Data 4
Supplementary Data 4
Leading edge analysis of G207 dataset (from top to bottom matching the heatmap in Supplementary Fig. 10g)
KEGG_ALZHEIMERS_DISEASE_signal
KEGG_OXIDATIVE_PHOSPHORYLATION_signal
KEGG_PARKINSONS_DISEASE_signal
KEGG_HUNTINGTONS_DISEASE_signal
KEGG_CALCIUM_SIGNALING_PATHWAY_signal
KEGG_CARDIAC_MUSCLE_CONTRACTION_signal
KEGG_PORPHYRIN_AND_CHLOROPHYLL_METABOLISM_signal
KEGG_STARCH_AND_SUCROSE_METABOLISM_signal
KEGG_STEROID_HORMONE_BIOSYNTHESIS_signal
KEGG_DRUG_METABOLISM_OTHER_ENZYMES_signal
KEGG_RETINOL_METABOLISM_signal
KEGG_DRUG_METABOLISM_CYTOCHROME_P450_signal
KEGG_METABOLISM_OF_XENOBIOTICS_BY_CYTOCHROME_P450_signal
KEGG_TYPE_I_DIABETES_MELLITUS_signal
KEGG_ALLOGRAFT_REJECTION_signal
KEGG_AUTOIMMUNE_THYROID_DISEASE_signal
KEGG_GRAFT_VERSUS_HOST_DISEASE_signal
KEGG_VIRAL_MYOCARDITIS_signal
KEGG_CELL_ADHESION_MOLECULES_CAMS_signal
KEGG_ANTIGEN_PROCESSING_AND_PRESENTATION_signal
KEGG_LEISHMANIA_INFECTION_signal
KEGG_INTESTINAL_IMMUNE_NETWORK_FOR_IGA_PRODUCTION_signal
KEGG_ASTHMA_signal
KEGG_NATURAL_KILLER_CELL_MEDIATED_CYTOTOXICITY_signal
KEGG_AMYOTROPHIC_LATERAL_SCLEROSIS_ALS_signal
KEGG_OOCYTE_MEIOSIS_signal
KEGG_LONG_TERM_POTENTIATION_signal
KEGG_MAPK_SIGNALING_PATHWAY_signal
KEGG_VEGF_SIGNALING_PATHWAY_signal
KEGG_CHEMOKINE_SIGNALING_PATHWAY_signal
KEGG_CYTOSOLIC_DNA_SENSING_PATHWAY_signal
KEGG_TOLL_LIKE_RECEPTOR_SIGNALING_PATHWAY_signal
KEGG_CYTOKINE_CYTOKINE_RECEPTOR_INTERACTION_signal
KEGG_RIG_I_LIKE_RECEPTOR_SIGNALING_PATHWAY_signal
KEGG_JAK_STAT_SIGNALING_PATHWAY_signal
KEGG_ARGININE_AND_PROLINE_METABOLISM_signal
KEGG_HISTIDINE_METABOLISM_signal
KEGG_HEMATOPOIETIC_CELL_LINEAGE_signal
KEGG_PRION_DISEASES_signal
KEGG_MELANOGENESIS_signal
KEGG_GNRH_SIGNALING_PATHWAY_signal
KEGG_LEUKOCYTE_TRANSENDOTHELIAL_MIGRATION_signal
KEGG_FC_GAMMA_R_MEDIATED_PHAGOCYTOSIS_signal
KEGG_FC_EPSILON_RI_SIGNALING_PATHWAY_signal
KEGG_LONG_TERM_DEPRESSION_signal
KEGG_REGULATION_OF_ACTIN_CYTOSKELETON_signal
KEGG_PEROXISOME_signal
KEGG_GLUTATHIONE_METABOLISM_signal
KEGG_PENTOSE_PHOSPHATE_PATHWAY_signal
KEGG_GALACTOSE_METABOLISM_signal
KEGG_AMINO_SUGAR_AND_NUCLEOTIDE_SUGAR_METABOLISM_signal
KEGG_VASOPRESSIN_REGULATED_WATER_REABSORPTION_signal
KEGG_HEDGEHOG_SIGNALING_PATHWAY_signal
KEGG_NEUROACTIVE_LIGAND_RECEPTOR_INTERACTION_signal
KEGG_LINOLEIC_ACID_METABOLISM_signal
KEGG_REGULATION_OF_AUTOPHAGY_signal
KEGG_ALDOSTERONE_REGULATED_SODIUM_REABSORPTION_signal
KEGG_GLYCINE_SERINE_AND_THREONINE_METABOLISM_signal
KEGG_PATHOGENIC_ESCHERICHIA_COLI_INFECTION_signal
KEGG_ALPHA_LINOLENIC_ACID_METABOLISM_signal
KEGG_ETHER_LIPID_METABOLISM_signal
KEGG_ARACHIDONIC_ACID_METABOLISM_signal
KEGG_GLYCEROPHOSPHOLIPID_METABOLISM_signal
KEGG_COMPLEMENT_AND_COAGULATION_CASCADES_signal
KEGG_VALINE_LEUCINE_AND_ISOLEUCINE_DEGRADATION_signal
KEGG_BUTANOATE_METABOLISM_signal
KEGG_BETA_ALANINE_METABOLISM_signal
KEGG_SELENOAMINO_ACID_METABOLISM_signal
KEGG_FRUCTOSE_AND_MANNOSE_METABOLISM_signal
KEGG_RIBOFLAVIN_METABOLISM_signal
KEGG_RNA_POLYMERASE_signal
KEGG_PYRIMIDINE_METABOLISM_signal
KEGG_PURINE_METABOLISM_signal
KEGG_TRYPTOPHAN_METABOLISM_signal
KEGG_DNA_REPLICATION_signal
KEGG_BASE_EXCISION_REPAIR_signal
KEGG_NUCLEOTIDE_EXCISION_REPAIR_signal
KEGG_ABC_TRANSPORTERS_signal
KEGG_PRIMARY_IMMUNODEFICIENCY_signal
KEGG_NOD_LIKE_RECEPTOR_SIGNALING_PATHWAY_signal
KEGG_SPHINGOLIPID_METABOLISM_signal
KEGG_NICOTINATE_AND_NICOTINAMIDE_METABOLISM_signal
KEGG_PPAR_SIGNALING_PATHWAY_signal
KEGG_PRIMARY_BILE_ACID_BIOSYNTHESIS_signal
KEGG_BIOSYNTHESIS_OF_UNSATURATED_FATTY_ACIDS_signal
KEGG_MATURITY_ONSET_DIABETES_OF_THE_YOUNG_signal
KEGG_GLYCOSAMINOGLYCAN_BIOSYNTHESIS_KERATAN_SULFATE_signal
KEGG_GLYCOSPHINGOLIPID_BIOSYNTHESIS_LACTO_AND_NEOLACTO_SERIES_signal
KEGG_N_GLYCAN_BIOSYNTHESIS_signal
KEGG_RENIN_ANGIOTENSIN_SYSTEM_signal
KEGG_GLYCOSYLPHOSPHATIDYLINOSITOL_GPI_ANCHOR_BIOSYNTHESIS_signal
KEGG_SNARE_INTERACTIONS_IN_VESICULAR_TRANSPORT_signal
KEGG_STEROID_BIOSYNTHESIS_signal
KEGG_PROTEASOME_signal
KEGG_PROTEIN_EXPORT_signal
KEGG_NITROGEN_METABOLISM_signal
KEGG_BASAL_TRANSCRIPTION_FACTORS_signal
KEGG_SPLICEOSOME_signal
KEGG_RIBOSOME_signal
KEGG_O_GLYCAN_BIOSYNTHESIS_signal
KEGG_VIBRIO_CHOLERAE_INFECTION_signal
KEGG_LYSOSOME_signal
KEGG_EPITHELIAL_CELL_SIGNALING_IN_HELICOBACTER_PYLORI_INFECTION_signal
KEGG_CITRATE_CYCLE_TCA_CYCLE_signal
KEGG_GLYOXYLATE_AND_DICARBOXYLATE_METABOLISM_signal
KEGG_PROXIMAL_TUBULE_BICARBONATE_RECLAMATION_signal
KEGG_PYRUVATE_METABOLISM_signal
KEGG_GLYCOLYSIS_GLUCONEOGENESIS_signal
KEGG_FATTY_ACID_METABOLISM_signal
KEGG_TYROSINE_METABOLISM_signal
KEGG_PHENYLALANINE_METABOLISM_signal
KEGG_CYSTEINE_AND_METHIONINE_METABOLISM_signal
KEGG_ALANINE_ASPARTATE_AND_GLUTAMATE_METABOLISM_signal
