# Supplementary material for: Oncolytic reprogramming of tumor microenvironment shapes CD4 T-cell memory via the IL6ra-Bcl6 axis for targeted control of glioblastoma
Source: Nat Commun. 2025 Jan 30;16:1095. doi: 10.1038/s41467-024-55455-9 (PMC11782536; doi:10.1038/s41467-024-55455-9)
Supplement: Supplementary file 7 — Supplementary Data 5 [file 41467_2024_55455_MOESM7_ESM.xlsx]

## Sheet: Data 5
Supplementary Data 5
CIBERSORT Analysis of tumor specimens from G207 trial, related to Fig. 6i. P-values indicate the significance of deconvolution results derived from one-sided permutation testing to assess the enrichment of cell types against a null model.
Deconvolution scores represent relative or absolute cell-type proportions inferred using linear support vector regression (SVR). Root Mean Squared Error (RMSE) quantifies the fit of predicted gene expression values to observed data.
Correlation coefficients reflect the strength of the linear relationship between predicted and observed gene expression profiles, where higher values indicate stronger model performance. Multiple comparisons are not inherently adjusted.
Mixture	characteristics	patient_id	glioblastoma subtype	brain location	g207 treatment	age (years)	survival post g207 (days)	B cells naive	B cells memory	Plasma cells	T cells CD8	T cells CD4 naive	T cells CD4 memory resting	T cells CD4 memory activated	T cells follicular helper	T cells regulatory (Tregs)	T cells gamma delta	NK cells resting	NK cells activated	Monocytes	Macrophages M0	Macrophages M1	Macrophages M2	Dendritic cells resting	Dendritic cells activated	Mast cells resting	Mast cells activated	Eosinophils	Neutrophils	P-value	Correlation	RMSE
GSM4956149	Patient_1_pre_G207	Patient_101	Mesenchymal	left frontal	pre-G207 inoculation	52	113	0	0.0057134	0.00028497	0	0	0.206986	0	0.023749	0	0	0.0551932	0.0279192	0.0991104	0.121158	0.0423321	0.324036	0	0	0.0867163	0	0	0.00680171	0.24	0.0462399	1.0691
GSM4956150	Patient_5_pre_G207	Patient_105	Mesenchymal	right frontal	pre-G207 inoculation	39	263	0	0	0.00430835	0	0	0.270891	0	0.0660099	0	0	0.0596901	0.0361932	0.0262967	0	0	0.431157	0	0	0.105454	0	0	0	0.9	-0.0275314	1.10456
GSM4956151	Patient_8_pre_G207	Patient_108	Proneural/Neural	right frontal	pre-G207 inoculation	66	60	0.0371054	0.000996545	0	0	0	0.0318524	0	0.0844345	0	0	0.0735631	0	0	0.538588	0	0.178542	0	0	0	0.0474632	0	0.00745509	0	0.689118	0.728616
GSM4956152	Patient_1_post_G207	Patient_101	Mesenchymal	left frontal	post-G207 inoculation	52	113	0	1.39659e-06	0.00252898	0.0978252	0	0.0719059	0.00360834	0.0493663	0.0139401	0	0.0560278	0	0.0622784	0.319231	0.0120871	0.193358	0	0	0	0.0541219	0.000519227	0.0631994	0.02	0.209056	1.01926
GSM4956153	Patient_3_post_G207	Patient_103	Classical/Proneural	left frontoparietal	post-G207 inoculation	57	233	0	0.033106	0.00276299	0.0901966	0	0.060678	0	0.0687537	0	0	0	0	0.0606857	0.192978	0	0.349021	0	0.0436949	0.0805056	0	0	0.0176173	0.15	0.072555	1.06795
GSM4956154	Patient_5_post_G207	Patient_105	Mesenchymal	right frontal	post-G207 inoculation	39	263	0	0.0152077	0.00663933	0.0378411	0	0.134291	0	0.000202692	0	0	0.0259085	0	0.184252	0.0612669	0.0379831	0.417418	0	0	0.046647	0	0	0.0323427	0.03	0.193355	1.01662
GSM4956155	Patient_6_post_G207	Patient_106	Mesenchymal	right frontoparietal	post-G207 inoculation	47	165	0	0.0617069	0.0323748	0.00465108	0	0.104562	0	0.0185987	0	0	0.00388663	0.0540889	0.0634654	0	0.00593333	0.448577	0	0.0196693	0	0.101794	0	0.0806929	0.27	0.0427089	1.08079
GSM4956156	Patient_7_post_G207	Patient_107	Mesenchymal	right frontal	post-G207 inoculation	66	623	0	0.0159436	0.0296138	0.0352584	0	0.286342	0.0231915	0.00899313	0	0	0.0736984	0	0.059344	0.0168296	0.0506048	0.367098	0	0	0.0226244	0	0	0.0104592	0.14	0.0804477	1.0541
GSM4956157	Patient_8_post_G207	Patient_108	Proneural/Neural	right frontal	post-G207 inoculation	66	60	0	0.00801158	0.00814463	0.0640742	0	0.0929219	0	0.0550075	0	0	0	0.0479547	0.231458	0	0	0.400489	0	0.0300012	0.0280904	0	0	0.0338473	0.88	-0.0241438	1.10824
