# Supplementary material for: Oncolytic reprogramming of tumor microenvironment shapes CD4 T-cell memory via the IL6ra-Bcl6 axis for targeted control of glioblastoma
Source: Nat Commun. 2025 Jan 30;16:1095. doi: 10.1038/s41467-024-55455-9 (PMC11782536; doi:10.1038/s41467-024-55455-9)
Supplement: Supplementary file 8 — Supplementary Data 6 [file 41467_2024_55455_MOESM8_ESM.xlsx]

## Sheet: Supplementary Data 6
Supplementary Data 6
List of reagents and resources used in this manuscript.
Reagent		Company	Catalog Number
DMEM		MilliporeSigma	D5796-500ML
DMEM/F12 Ham		MilliporeSigma	D6421-500ML
MEM		Gibco	11-095-080
MEM NEAA		Gibco	11140-050
Sodium Pyruvate		Gibco	11360-070
2-mercaptoethanol		Gibco	21985-023
Penicillin/Streptomycin		MilliporeSigma	P4333-100ML
HEPES		Corning	25-060-Cl
FGF		PeproTech	450-33-250UG
EGF		PeproTech	315-09-100UG
N-2 Supplement		Gibco	17-502-001
Heparin		MilliporeSigma	H3149-50KU
GlutaMax		Gibco	35050-061
Fetal Bovine Serum		Atlanta Biologicals	S12450
Leukocyte Activation Cocktail, with BD GolgiPlug		BD Bioscience	550583
Accutase		MilliporeSigma	A6964-100ML
G418		Gibco	10131-035
Collagenase/Dispase		MilliporeSigma	11097113001
DNase I		MilliporeSigma	10104159001
PBS 1x		MilliporeSigma	D8572-500ML
PBS 10x		MilliporeSigma	D1408-500ML
Percoll 1.135 g/ml		Fisher Scientific	45-001-748
ACK lysis buffer		Gibco	A10492-01
70 μM cell strainer		Fisher Scientific	22363548
Absolute Ethanol		Fisher Scientific	BP2818-4
Sunflower seed oil		MilliporeSigma	S5007-250ml
Tamoxifen		MilliporeSigma	T5648-5G
anti-CD4, GK1.5		BioXCell	BE0003-1
anti-MHCII, M5/114		BioXCell	BE0108
IgG2b Isotype Control, LTF-2		BioXCell	BE0090
anti-CD8, 2.43		BioXCell	BE0061
Anti-IL6ra, D7715A7		Biolegend	115815
Anti-Granzyme B, polyclonal		Invitrogen/Life Tech	PA5-47214
Anti-FasL, MFL3		Biolgened	106611
Anti-IFNg, XMG1.2		Biolegend	505827
Rat IgG2b Isotype Control, RTK4530		Biolgened	400671
Armenian Hamster IgG Isotype Ctrl, HTK888		Biolegend	400940
Goat IgG isotype Ctrl, polyclonal		Invitrogen/Life Tech	500-G00-1MG
CFSE (0.1µM and 1µM)		ThermoFisher Scientific	C34554
Viability Dye eFluor780 (1:1000)		eBioscience	65-0865-14
Viability Dye eFluor450 (1:1000)		eBioscience	65-0863-14
Kits		Company	Catalog Number
CD45 positive enrichment Kit		Miltenyi	130-052-301
CD4 L3T4 mouse isolation kit		Miltenyi	130-117-043
CD8 Ly-2 isolation kit		Miltenyi	120-000-298
eBioscience FoxP3 TF fixation/permeabilization		Invitrogen	00-5123-43
Antibodies with dilutions	Clone	Company	Catalog Number
TruStain FcX PLUS (1:400)	s17011E	Biolegend	156604
CD3e-BUV737 (1:200)	145-2c11	BD Biosciences	612771
CD3e-BV510 (1:200)	145-2c11	BD Biosciences	BDB612771
CD4-BV510 (1:250)	RM45	Biolegend	100559
CD8-PE-eFluor 610 (1:250)	56-6.7	eBioscience	61-0081-82
CD8-BV605 (1:200)	56-6.7	Biolegend	100744
CD45-BV650 (1:250)	30-F11	Biolegend	103151
MHCI (H-2)-PE (1:250)	M1/42	Biolegend	125506
MHCII (I-A/I-E)-BV605 (1:1000)	M5/114.15.2	Biolegend	107639
FoxP3-PE.Cy7 (1:150)	FJK-16a	Invitrogen	25-5773-82
Granzyme B-PE/Dazzle 594 (1:50)	QA16A02	Biolegend	372216
Granzyme B-Pacific Blue (1:50)	GB11	Biolegend	515408
IFNg-PerCPCy5.5 (1:50)	XMG1.2	Biolegend	505822
IFNg-BV711 (1:50)	XMG1.2	Biolegend	505836
TNFa-AlexaFluor 488 (1:50)	MP6-XT22	Biolegend	506313
PD-1-FITC (1:250)	29F.1A12	Biolegend	135214
Lag-3-PerCPCy5.5 (1:250)	C9B7W	Biolegend	125212
NK1.1-APC.Cy7 (1:250)	PK136	Biolegend	108724
NKp46-PE (1:250)	29A1.4	Biolegend	137604
T-bet-BV711 (1:100)	4B10	Biolegend	644820
Bcl-6-PE (1:50)	K112-91	BD Biosciences	561522
CD103-AlexaFluor 647 (1:250)	clone- 2E7	Biolegend	121410
CD69-BV605 (1:250)	H1.2F3	Biolegend	104530
Ki67-AlexaFluor 700 (1:400)	B56	BD Biosciences	561277
F4/80-PE.Cy7 (1:300)	BM8	Biolegend	123114
Ly6C-APC.Cy7 (1:250)	HK1.4	Biolegend	128026
CD206-BV711 (1:250)	C068C2	Biolegend	141727
CD11b-BV510 (1:250)	M1/70	Biolegend	101263
CD11c-PE (1:400)	N418	Biolegend	117308
Ly6G-AlexaFluor 700 (1:250)	1A8	Biolegend	127622
IL6ra-APC (1:200)	D7715A7	Biolegend	115812
Tim3-BV711 (1:100)	RMT3-23	Biolegend	119727
perforin-PE (1:50)	S16009A	Biolegend	154305
Tcf-1-Pecy7 (1:50)	N/A	Cell Signaling Technology	90511
