# Supplementary material for: Oncolytic reprogramming of tumor microenvironment shapes CD4 T-cell memory via the IL6ra-Bcl6 axis for targeted control of glioblastoma
Source: Nat Commun. 2025 Jan 30;16:1095. doi: 10.1038/s41467-024-55455-9 (PMC11782536; doi:10.1038/s41467-024-55455-9)
Supplement: Supplementary file 11 — Source data [file 41467_2024_55455_MOESM11_ESM.xlsx]

## Sheet: Figure 1
figure e) frequency and MFI of MHCII of CD45-GFP+
Frequency														MFI
	Saline						M002								Saline						M002
Day 2	20.3	21.2	29.8	31.6	30.7		15.5	26.5	12.4	29.3	18.3			Day 2	1663	1060	1663	1482	1088		1133	1496	1136	1893	1830
Day 14	34.3	7.37	13.7	21.1	18.1	10.9	32.6	34.9	40.4	27.4	19.4	46.1		Day 14	947	1302	1109	1030	834	1201	1664	1267	1493	1222	1521	1658
Day 30	24.2	22	41.8	22.4	49.6		11.7	14.7	12.6	65.9	68.8			Day 30	1823	1862	2312	1745	1437		1302	1244	1617	3781	2664
Day 41	23.4	23.2	19.5	15.2	8.29	33.8	39.3	26.2	35	25.7	38	36.6		Day 41	1759	1819	2060	1749	1407	1854	1846	1936	2798	2271	2105	2256
Figure f) Effect of CD4 depletion on mouse survival
Days Post Tumor Implantation	M002	Saline	M002 ΔCD4	Saline ΔCD4
38				1
39				1
40				1
44				1
47				1
47				1
47				1
49				1
45			1
49			1
50			1
50			1
55			1
59			1
42		1
50		1
50		1
58		1
64		1
64		1
68		1
68	1
85	1
107	1
107	1
107	1
110	1
Figure g) Effect of CD4 depletion on mouse survival; rechallenege
Days Post Tumor Challenge	M002 Iso Ctrl	Age-Matched Iso Ctrl	M002 ΔCD4	Age-Matched ΔCD4
45	1
46	1
73	1
85	1
86	1
108	1
133	1
41		1
41		1
46		1
50		1
53		1
60		1
61		1
28			1
35			1
35			1
56			1
35				1
39				1
42				1
47				1
49				1
55				1
56				1
56				1
60				1
61				1
Figure h) TCGA analysis of patient survival comparing CD4hiMHCIIhi to CD4hiMHCIIlo
	Days	CD4 Hi MHC II Lo	CD4 Hi MHC II Hi
TCGA-02-0047	448		1
TCGA-02-0055	76		1
TCGA-02-2483	466		0
TCGA-02-2486	618		1
TCGA-06-0129	1024		1
TCGA-06-0130	394		1
TCGA-06-0132	771		1
TCGA-06-0138	737		1
TCGA-06-0141	313		1
TCGA-06-0156	178		1
TCGA-06-0157	97		1
TCGA-06-0158	329		1
TCGA-06-0168	598		1
TCGA-06-0178	2681		1
TCGA-06-0184	2126		1
TCGA-06-0187	828		1
TCGA-06-0190	317		1
TCGA-06-0210	225		1
TCGA-06-0211	360		1
TCGA-06-0219	22		1
TCGA-06-0238	405		1
TCGA-06-0644	384		1
TCGA-06-0645	175		1
TCGA-06-0649	64		1
TCGA-06-0686	432		1
TCGA-06-0743	803		1
TCGA-06-0744	1426		1
TCGA-06-0745	239		1
TCGA-06-0750	28		1
TCGA-06-0878	218		0
TCGA-06-0882	632		1
TCGA-06-2557	33		1
TCGA-06-2561	537		1
TCGA-06-2563	932		0
TCGA-06-2565	506		1
TCGA-06-2567	133		1
TCGA-06-2570	958		0
TCGA-06-5408	357		1
TCGA-06-5410	108		1
TCGA-06-5411	254		1
TCGA-06-5412	138		1
TCGA-06-5413	268		0
TCGA-06-5414	273		0
TCGA-06-5856	114		1
TCGA-06-5859	139		0
TCGA-12-0616	448		1
TCGA-12-0619	1062		1
TCGA-12-5295	454		1
TCGA-12-5299	98		1
TCGA-14-0781	29		1
TCGA-14-0789	342		1
TCGA-14-0817	164		1
TCGA-14-1034	485		1
TCGA-14-1823	543		1
TCGA-14-1829	218		0
TCGA-14-2554	532		1
TCGA-15-1444	1537		1
TCGA-16-1045	883		1
TCGA-19-1787	385		1
TCGA-19-2629	737		1
TCGA-19-4065	214		0
TCGA-26-5134	167		0
TCGA-26-5136	577		1
TCGA-27-1830	154		1
TCGA-27-1831	505		1
TCGA-27-1832	300		1
TCGA-27-1834	1233		1
TCGA-27-1837	427		1
TCGA-27-2519	550		1
TCGA-27-2526	87		1
TCGA-28-1747	77		1
TCGA-28-1753	37		0
TCGA-28-2499	95		0
TCGA-28-2509	145		0
TCGA-28-2513	222		0
TCGA-28-5207	343		1
TCGA-28-5213	951		0
TCGA-28-5215	335		1
TCGA-28-5216	415		0
TCGA-28-5218	157		1
TCGA-32-1980	36		1
TCGA-32-1982	142		1
TCGA-32-2615	485		1
TCGA-32-2632	269		1
TCGA-32-2634	693		0
TCGA-32-2638	766		1
TCGA-32-4213	604		0
TCGA-32-5222	585		1
TCGA-41-3915	360		1
TCGA-41-4097	6		1
TCGA-76-4928	94		1
TCGA-76-4932	1458		1
TCGA-06-0174	98	1
TCGA-06-0646	175	1
TCGA-06-0749	82	1
TCGA-06-1804	414	1
TCGA-06-2558	380	1
TCGA-06-2562	382	1
TCGA-06-2564	181	0
TCGA-06-5418	83	1
TCGA-06-5858	187	0
TCGA-12-1597	675	1
TCGA-12-3650	333	1
TCGA-12-3653	442	1
TCGA-14-0787	68	1
TCGA-16-0846	119	1
TCGA-19-2625	124	1
TCGA-26-1442	953	0
TCGA-26-5132	286	0
TCGA-26-5135	270	1
TCGA-26-5139	48	0
TCGA-27-2523	489	1
TCGA-27-2524	231	1
TCGA-28-5204	454	1
TCGA-28-5208	544	1
TCGA-28-5220	388	1
TCGA-32-1970	468	1
TCGA-32-2616	224	1
TCGA-41-2571	26	1
TCGA-41-2572	406	1
TCGA-76-4927	535	1
TCGA-76-4929	111	1

## Sheet: Figure 2
Figure a) CD3+ CD4+ T cell frequency and count
Frequency														Count
	Saline						M002								Saline						M002
Day 4.5	8.27	9.21	8.06	4.13	6.98	7.37	12.4	15.8	36.8	7.24	11.2	8.42		Day 4.5	9390	6600	8470	6150	4160	46100	78700	121000	136000	49300	177000	60500
Day 7	6.6	8.46	17.5	5.3	17.9	28.9	29.2	18.2	31.5	28.2	27.1	37.2		Day 7	62500	69600	25500	28800	59100	115000	352000	233000	208000	312000	729000	535000
Day 14	17.2	21.5	7.19	7.07	16.9	20.7	42.6	37.5	18.1	35.5	32.1	16.6		Day 14	68800	705000	49000	118000	98000	199000	1390000	1240000	432000	1350000	595000	283000
Day 21	11.6	14	14.8	16.3	19.7	25.9	28.9	25.2	17.1	27.8	31.9	27.6		Day 21	39600	20300	157000	20600	242000	132000	441000	214000	723000	539000	240000	563000
Day 28	6.23	12.8	15.2	18.1	20.2	23.4	16.2	23.5	20.8	32.5	25.4	34.1		Day 28	6900	9300	70900	186000	211000	118000	259000	108000	110000	399000	407000	864000
Day 35	4.9	12.8	13.7	10.4	8.17	6.82	12.7	18.5	8.76	17.3	5.43	11.2		Day 35	17300	8140	31200	11700	16400	9580	589000	117000	138000	188400	71600	43000
Figure b) CD3+ CD4+FoxP3+ T cell frequency and count
Frequency														Count
	Saline						M002								Saline						M002
Day 7	16.7	16	14.7	12.9	12.6	24.7	9.17	3.72	8.56	10.9	10.2	7.6		Day 7	10000	10231.2	3289.5	3628.8	14597.7	10856	32278.4	8667.6	17804.8	34008	74358	40660
Day 14	48.8	16.4	24.9	19.2	15.5	10.3	8.12	9.24	10.7	9.4	4.26	4.16		Day 14	11283.2	175545	9408	18290	10094	20497	112868	114576	46224	126900	25347	11772.8
Day 21	25	21.9	18	30	35.4	34.2	20.6	8.38	25.4	15.3	15.5	21.1		Day 21	8672.4	3654	47100	7292.4	82764	45144	90846	17933.2	183642	82467	37200	118793
Day 28	21.6	22.3	39.5	45.7	51.3	33	19.8	10.7	20	19.6	32	26.4		Day 28	1538.7	3673.5	32401.3	95418	69630	38940	51282	11556	22000	78204	130240	228096
Day 35	23.5	16.4	34.9	30.8	28.5	18.9	13.1	14.3	16.7	15.1	12.2	23		Day 35	2837.2	2840.86	9609.6	3334.5	3099.6	1810.62	77159	16731	23046	28448.4	8735.2	9890
Figure c) MFI of Granzyme B in CD3+ CD4+FoxP3- T cell
	Saline						M002
Day 7	613	711	371	488	895	454	1388	1339	1757	1427	2134	1422
Day 14	1254	1751	1304	1296	1462	1045	1092	1591	1622	1546	1869	1645
Day 21	836	914	755	818	895	820	771	529	642	888	923	1175
Day 28	567	623	554	602	591	491	537	529	539	497	584	610
Day 35	557	348	587	512	683	502	965	261	1160	529	597	657
Figure d) IFNg+ TNFa+ CD3+ CD4+FoxP3- T cell frequency and count
Frequency														count
	Saline						M002								Saline						M002
Day 7	9.02	4.03	3.71	22.4	5.89	12	32.8	24.7	20.5	15.7	39.2	16.6		Day 7	4735.5	2392.56	824.01	5638.35	2621.18	12497.3	104869	55410.1	38990	43644.7	256620	82060.4
Day 14	22.8	23.7	31.4	20.2	32.9	21.5	46.4	54.3	38.4	49.2	28.8	35.6		Day 14	13113.8	125481	12431.9	20141.4	28921.1	38378.2	592589	611105	148138	601765	164060	96556.9
Day 21	4.19	17.7	9.38	13	14.7	11.8	38.4	35.3	33.1	22.2	27.9	27.5		Day 21	1295.87	2946.34	10308.6	1729.99	23407.7	10249	134459	69211.6	178528	101350	56581.2	122157
Day 28	7.5	12.8	9.8	14.6	13.1	12.2	20.2	13.29	30.2	39.8	22.4	19.6		Day 28	402.098	720.192	3772.87	13225	18519.5	9645.32	41959	12817.4	26576	127677	58396.4	124637
Day 35	5.5	5.04	2.75	4.87	6.81	10.7	12.2	28.5	21.3	19.2	24	10		Day 35	795.454	267.077	593.736	407.4	905.757	831.324	62444.6	28576.7	24485.2	30710.7	15087.5	3311
Figure e) PD-1+ Lag3+ CD3+ CD4+FoxP3- T cell frequency
	Saline						M002
Day 7	4.53	5.93	2.78	2.45	4.48	4.4	3.27	4.37	4.75	3.2	3.61	1.98
Day 14	18	20.6	37	13.4	7.14	26.6	7.5	15.9	12.2	11.9	6.72	7.88
Day 21	25.8	24.6	18.9	20.6	14.8	18.3	1.86	10.9	12.5	2.79	14.1	12.6
Day 28	25.2	12.2	28.6	16.3	7.9	35.6	6.86	4.02	12.7	19.2	15.2	16.5
Day 35	48.5	28.1	11.8	32.5	20.6	29	14.5	24.4	21.7	7.85	20.2	9.86

## Sheet: Figure 3
Figure a) Percent Specific killing
	Saline			M002
	37.0304	36.756	30.8874	67.6393	61.4525	69.8454
Figure b) Ratio of Dead/living of in vitro killing assay w/ MHC Blcokade Day 14
	M002			Saline			M002 + a-MHCII			Saline + a-MHCII
1:1	0.477842	0.448598	0.445714	0.332273	0.257184	0.254545	0.347967	0.411467	0.393993	0.515658	0.444	0.438095
2:1	0.508478	0.550661	0.45809	0.340753	0.377049	0.309524	0.401079	0.430909	0.314845	0.484321	0.556389	0.495085
5:1	1.18954	0.739175	0.733663	0.508961	0.58125	0.583333	0.451613	0.516364	0.466192	0.560794	0.489842	0.492788
10:1	1.33887	0.81236	0.816915	0.664021	0.655827	0.579075	0.561644	0.563063	0.556604	0.545012	0.533007	0.562802
20:1	0.910227	0.923171	0.898883	0.673219	0.740053	0.71164	0.588517	0.586538	0.640777	0.602469	0.639896	0.634271
30:1	1.33887	1.234	1.41691	0.773219	0.640053	0.68932	0.788235	0.681081	0.805556	0.617857	0.647899	0.759707
Figure c) Ratio of Dead/living of in vitro killing assay Day 35
	M002			Saline
1:1	0.274008	0.228677	0.264031	0.253197	0.257614	0.260152
2:1	0.303548	0.298039	0.294195	0.258599	0.40113	0.312085
5:1	0.485671	0.565978	0.485965	0.50152	0.412857	0.399148
10:1	0.661074	0.703259	0.619281	0.5	0.422713	0.477612
20:1	0.943026	1.18282	0.99596	0.367177	0.619672	0.568038
30:1	1.18022	1.29167	0.956608	0.659359	0.700516	0.611746
Figure d) Ratio of Dead/living of in vitro killing assay Day 14
	M002 CD8			Saline CD8			M002 CD4
1:1	0.78903	0.668651	0.657534	0.589831	0.714286	0.691606	0.477842	0.448598	0.445714
2:1	0.703774	0.828221	0.77193	0.761431	0.731518	0.8	0.508478	0.550661	0.45809
5:1	0.67666	0.563636	0.804147	0.636893	0.630573	0.713992	1.18954	0.839175	0.833663
10:1	0.589322	0.660297	0.556225	0.811927	0.75705	0.794248	1.33887	0.91236	0.916915
20:1	0.713959	0.785714	0.622601	1.07254	1.06888	1.18733	0.910227	0.923171	0.898883
Figure e) survival curve of Tcra-/- mice reciving M002, saline treated CD4 T cells, or no cells (Ctrl).										Figure f) survival curve of TCRa-/- mice with established tumor reciving M002 or Saline Treated CD4 T cells.
Days Post Tumor Implantation	M002	Saline	TCR -/-(Ctrl)							Days Post T cell Transfer	M002	Saline
35			1							7		1
35			1							7		1
38			1							7		1
38			1							9		1
40			1							14		1
42			1							18		1
49			1							21		1
50			1							28		1
50			1							7	1
51			1							7	1
35		1								12	1
38		1								21	1
49		1								27	1
49		1								28	1
54		1								29	1
54		1								33	1
56		1								35	1
58		1								40	1
61		1
61		1
67		1
40	1
56	1
60	1
65	1
67	1
68	1
77	1
86	1
89	1
122	1
132	1
Figure g) Percent Microglial in TCRa-/- mice reciving M002, saline, or no T cells
		Saline			M002			TCR-/- (Ctrl)
Day 10	7.45	8.83	7.8	10.5	7.5	7.88	11.4	16.9	16.6
Figure h) Tumor cell count
		Saline			M002			TCR-/- (Ctrl)
Day 10	25200	35900	40700	8860	12100	3040	96300	9600	69900
Figure i) Frequency of MHCII+ cells of CD45- GFP+
		Saline			M002			TCR-/- (Ctrl)
Day 10	4.51	2.08	5.82	13	10.3	21	4.82	4.96	6.5
Figure j) Frequency of CD4+ T cells
		Saline			M002
Day 10	8.1	7.18	6.17	16.9	20.6	15.1
Figure k) Frequency of IFNg+TNFa+CD4+ T cells
		Saline			M002
Day 10	15.1	16.3	13.5	28.6	22.2	25.9

## Sheet: Figure 4
Figure a) T-bet MFI of CD3+ CD4+FoxP3- T cells
	Saline						M002
4.5	752	505	134	539	236	167	1144	3907	1752	1452	1419	1680
7	1750	2781	1779	1440	1902	1788	1376	1869	901	966	1236	1172
14	1873	1643	1515	1965	1472	1556	1773	1567	1687	1895	1462	1595
21	1292	1603	1326	1469	1038	1679	1624	1629	1425	1237	1588	1685
28	2155	1921	1189	1854	1941	1566	1722	1869	1846	1863	2223	1626
35	597	707	881	157	1369	549	374	537	442	53	470	399
Figure b) Bcl6 MFI of CD3+ CD4+FoxP3- T cells
	Saline						M002
4.5	571	597	153	168	878	525	904	960	1518	1249	1185	950
7	166	126	151	85.6	140	125	255	228	264	189	286	205
14	357	304	428	255	452	389	316	313	396	329	425	356
21	397	1000	339	355	428	453	667	260	322	755	252	382
28	172	261	273	295	205	198	256	291	230	306	281	219
35	321	329	336	187	398	292	286	514	390	237	489	362
Figure c) Bcl6:T-bet Ratio CD3+ CD4+FoxP3- T cells
	Saline						M002
4.5	0.759309	1.18218	1.14179	0.311688	3.72034	3.14371	0.79021	0.245713	0.866438	0.860193	0.835095	0.565476
7	0.0948571	0.0453074	0.0848792	0.0594444	0.0736067	0.0699105	0.18532	0.12199	0.293008	0.195652	0.231392	0.174915
14	0.190603	0.185027	0.282508	0.129771	0.307065	0.25	0.178229	0.199745	0.234736	0.173615	0.290698	0.223197
21	0.307276	0.62383	0.255656	0.241661	0.412331	0.269803	0.410714	0.159607	0.225965	0.610348	0.15869	0.226706
28	0.0798144	0.135867	0.229605	0.159115	0.105616	0.126437	0.148664	0.155698	0.124594	0.164251	0.126406	0.134686
35	0.537688	0.465347	0.381385	1.19108	0.290723	0.531876	0.764706	0.957169	0.882353	4.4717	1.04043	0.907268
Figure d) survival curve of Tbet knockour mice reciving M002 or saline
Days Post Tumor Implantation	Tbx fl/fl M002	Tbx fl/fl Saline	Tbx fl/fl CD4Cre M002	Tbx fl/fl CD4Cre Saline
34				1
40				1
40				1
40				1
42				1
45				1
46				1
47				1
48				1
50				1
38			1
42			1
48			1
48			1
49			1
49			1
52			1
55			1
56			1
65			1
47		1
48		1
50		1
52		1
53		1
53		1
54		1
60		1
61		1
63		1
65		1
50	1
58	1
63	1
65	1
65	1
77	1
85	1
87	1
89	1
90	1
Figure e) Frequency of IFNg+TNFa+ CD4+CD3+FoxP3- T cells
Saline Tbx21fl/fl	M002 Tbx21fl/fl	Saline Tbx21fl/flCD4Cre	M002 Tbx21fl/flCD4Cre
10.8	27.5	2.65	1.93
7.18	18.7	1.15	0.8
9.9	10.5	1.34	2.33
9.57	14.8	0.74	1.88
17.7	27.7	0.8	0.59
Figure f) Frequency of Granzyme B+ CD4+CD3+FoxP3- T cells
Saline Tbx21fl/fl	M002 Tbx21fl/fl	Saline Tbx21fl/flCD4Cre	M002 Tbx21fl/flCD4Cre
16.7	21.1	3.82	8.57
21.6	16.1	2.4	10.1
19.2	17.9	7.64	12.2
15.7	30	10.3	10.5
14.4	28.4	5.73	8.07
Figure g) survival curve of Bcl6 knockour mice reciving M002 or saline
Days Post Tumor Implantation	Bcl6 fl/fl M002	Bcl6 fl/fl Saline	Bcl6 fl/fl CD4CreER M002	Bcl6 fl/fl CD4CreER Saline
50	1
58	1
65	1
65	1
67	1
77	1
79	1
87	1
90	1
92	1
39		1
42		1
46		1
50		1
52		1
56		1
56		1
60		1
62		1
65		1
65			1
70			1
79			1
84			1
85			1
89			1
89			1
94			1
115			1
152			1
42				1
48				1
50				1
50				1
50				1
54				1
54				1
55				1
65				1
66				1
Figure h) Frequency of IFNg+TNFa+ CD4+CD3+FoxP3- T cells
Saline Bcl6fl/fl	M002 Bcl6fl/fl	Saline Bcl6 fl/fl CD4CreER	M002 Bcl6 fl/fl CD4CreER
17	27.4	28.7	39.2
20.8	30.2	24.6	31.9
15.9	25.4	20.8	30.4
17.8	27.6	23.6	45.6
Figure i) Frequency of Granzyme B+ CD4+CD3+FoxP3- T cells
Saline Bcl6fl/fl	M002 Bcl6fl/fl	Saline Bcl6 fl/fl CD4CreER	M002 Bcl6 fl/fl CD4CreER
8.82	18.6	16.4	24.3
4.15	12.2	11.9	41.1
5.4	15.9	13.3	23.8
5.28	16.5	11.5	30.5
Figure j) survival curve of late Bcl6 knockout mice reciving M002 or saline
Days Post Tumor Implantation	Bcl6 fl/fl M002	Bcl6 fl/fl Saline	Bcl6 fl/fl CD4CreER M002	Bcl6 fl/fl CD4CreER Saline
43	1
49	1
57	1
81	1
101	1
114	1
38		1
39		1
44		1
48		1
52		1
40			1
42			1
46			1
60			1
69			1
39				1
43				1
48				1
49				1
52				1

## Sheet: Figure 6
Figure e) Frequency of IL6ra+CD4+CD3+FoxP3- T cells
	Saline Bcl6fl/fl	M002 Bcl6fl/fl	Saline Bcl6fl/flCD4CreER	M002 Bcl6fl/flCD4CreER
	32.5	44	22.7	31.1
	33.8	80.8	21.7	30.9
	32.2	48.7	25.7	17.1
	39.4	51.7	29.8	28.2
Figure f) Frequency of CD4+CD3+ T cells
		Saline Isotype Ctrl			M002 Isotype Ctrl			Saline anti-Il6ra			M002 anti-IL6ra
	5.92	5.48	6.08	17.9	17.9	18.5	6.21	5.91	6.07	15	14.2	14.1
Figure g) Frequency of Bcl6+IL6ra+CD4+CD3+FoxP3- T cells				This data I believe came from your analysis
		Saline Isotype Ctrl			M002 Isotype Ctrl			Saline anti-Il6ra			M002 anti-IL6ra
	10.9	13	10.6	43.2	46.5	43	12.7	11.7	12.3	30.6	31	32.8
Figure h) MFI of Bcl6/Tcf-1/Gzm B in CD4+CD3+FoxP3- T cells
		Saline Isotype Ctrl			M002 Isotype Ctrl			Saline anti-Il6ra			M002 anti-IL6ra
Bcl-6	791	867	878	1916	2102	2003	875	880	809	1620	1660	1735
Tcf-1	379	413	406	1387	1460	1356	448	460	427	1155	1142	1112
Gzm B	1404	1498	1468	6381	7559	6446	1396	1279	1332	4943	4851	4817
Figure J) TCGA analysis
	Days	CD4 BCL6 HI Memory Signature Hi	CD4 BCL6 HI Memory Signature Lo
TCGA-02-0047	448	1
TCGA-02-2483	466	0
TCGA-02-2485	470	0
TCGA-06-0129	1024	1
TCGA-06-0130	394	1
TCGA-06-0132	771	1
TCGA-06-0138	737	1
TCGA-06-0156	178	1
TCGA-06-0157	97	1
TCGA-06-0178	2681	1
TCGA-06-0184	2126	1
TCGA-06-0187	828	1
TCGA-06-0210	225	1
TCGA-06-0646	175	1
TCGA-06-0649	64	1
TCGA-06-0743	803	1
TCGA-06-0878	218	0
TCGA-06-0882	632	1
TCGA-06-2559	150	1
TCGA-06-2561	537	1
TCGA-06-2562	382	1
TCGA-06-2564	181	0
TCGA-06-2567	133	1
TCGA-06-2570	958	0
TCGA-06-5412	138	1
TCGA-06-5413	268	0
TCGA-06-5856	114	1
TCGA-06-5858	187	0
TCGA-06-5859	139	0
TCGA-12-0618	395	1
TCGA-12-0821	323	1
TCGA-14-1034	485	1
TCGA-15-1444	1537	1
TCGA-16-0846	119	1
TCGA-19-5960	455	1
TCGA-26-5134	167	0
TCGA-26-5135	270	1
TCGA-27-1830	154	1
TCGA-27-1834	1233	1
TCGA-27-2519	550	1
TCGA-27-2521	510	1
TCGA-28-5207	343	1
TCGA-28-5209	442	0
TCGA-28-5215	335	1
TCGA-28-5218	157	1
TCGA-32-2615	485	1
TCGA-32-2634	693	0
TCGA-32-2638	766	1
TCGA-41-4097	6	1
TCGA-41-5651	460	1
TCGA-76-4926	138	1
TCGA-02-0055	76		1
TCGA-02-2486	618		1
TCGA-06-0141	313		1
TCGA-06-0158	329		1
TCGA-06-0168	598		1
TCGA-06-0190	317		1
TCGA-06-0211	360		1
TCGA-06-0238	405		1
TCGA-06-0644	384		1
TCGA-06-0645	175		1
TCGA-06-0686	432		1
TCGA-06-0747	82		1
TCGA-06-0749	82		1
TCGA-06-0750	28		1
TCGA-06-5408	357		1
TCGA-06-5410	108		1
TCGA-06-5414	273		0
TCGA-06-5418	83		1
TCGA-12-0616	448		1
TCGA-12-0619	1062		1
TCGA-12-5295	454		1
TCGA-12-5299	98		1
TCGA-14-0781	29		1
TCGA-14-0789	342		1
TCGA-14-0817	164		1
TCGA-19-1787	385		1
TCGA-19-2620	148		1
TCGA-19-2624	5		1
TCGA-19-2625	124		1
TCGA-19-2629	737		1
TCGA-19-4065	214		0
TCGA-26-5136	577		1
TCGA-26-5139	48		0
TCGA-27-1832	300		1
TCGA-27-2524	231		1
TCGA-28-1747	77		1
TCGA-28-1753	37		0
TCGA-28-2509	145		0
TCGA-28-2513	222		0
TCGA-28-5208	544		1
TCGA-28-5213	951		0
TCGA-28-5216	415		0
TCGA-32-1980	36		1
TCGA-32-1982	142		1
TCGA-32-2632	269		1
TCGA-32-4213	604		0
TCGA-41-2572	406		1
TCGA-41-3915	360		1
TCGA-76-4927	535		1
TCGA-76-4928	94		1
TCGA-76-4931	279		1

## Sheet: Suppl Fig. 2
Figure a) Microglia and Myeloid cells
	Microglial								Myeloid cells
		Saline			M002					Saline			M002
Day 21	24.2	16.4	24.4	14.6	20.3	24.8		Day 21	4.47	6.49	7.74	11.6	9.37	7.74
Day 28	25.9	17.7	24.6	15.9	11.6	21.3		Day 28	11.4	24	10.6	8.43	8.48	6.33
Figure b) Macrophage
		Saline			M002
Day 21	69.2	77.4	74.1	44.4	67.3	63.1
Day 28	64	50.4	76.7	49.9	58.4	51.8
Figure c) Microglia MHCII Frequency and MFI
	Frequency								MFI
		Saline			M002					Saline			M002
Day 21	60.7	58.2	59.5	65.7	47	66.5		Day 21	2773	2572	2946	2583	3138	3092
Day 28	47.8	26.6	67.6	66	40.5	60.3		Day 28	2434	2324	2280	2970	2246	2430
Figure d) Myeloid MHCII Frequency and MFI
	Frequency								MFI
		Saline			M002					Saline			M002
Day 21	63.5	61.1	71.1	80.9	85.2	80.2		Day 21	5221	5540	7425	11250	12328	19401
Day 28	14.6	62.7	79.2	76.3	73.1	78.1		Day 28	6553	5358	6545	7604	7916	7085
Figure e) Macrophage MHCII Frequency and MFI
	Frequency								MFI
		Saline			M002					Saline			M002
Day 21	83.9	87.6	88.2	77.8	86.5	91.3		Day 21	6844	6749	6953	9310	9726	10059
Day 28	79.8	54.5	90.6	88.2	71.1	89.4		Day 28	8560	8212	8850	14577	11516	12215
Figure f) DC Frequency and MFI of MHCII
	Frequency								MFI
		Saline			M002					Saline			M002
Day 21	18.4	21.8	32.9	30.8	33.4	26.6		Day 21	10817	7678	7702	12452	12783	13785
Day 28	24.1	7.89	32.5	18.6	12.5	26.8		Day 28	8437	7895	7921	9089	9941	9377
Figure g) Frequency and numbers of CD11b+ CD11c+ MHCII+ cells
	Frequency								Numbers
		Saline		M002						Saline		M002
Day 21	74.5	75.8	85.2	62.7	79.9	60.7		Day 21	8370	159000	143000	529000	328000	242000
Day 28	80.6	74.1	85.1	71.3	71.1	81.4		Day 28	62200	61500	38800	373000	28500	233000
Figure h CD4 T cells depeletion on the survival of mice implanted with GL261-pvrl
	Days		Saline isotype	Saline ΔCD4	M002 Isotype	M002 ΔCD4
	9-Aug-2024	1-Sep-2024	1
	9-Aug-2024	1-Sep-2024	1
	9-Aug-2024	1-Sep-2024	1
	9-Aug-2024	2-Sep-2024	1
	9-Aug-2024	2-Sep-2024	1
	9-Aug-2024	4-Sep-2024	1
	9-Aug-2024	6-Sep-2024	1
	9-Aug-2024	7-Sep-2024	1
	9-Aug-2024	29-Aug-2024		1
	9-Aug-2024	31-Aug-2024		1
	9-Aug-2024	1-Sep-2024		1
	9-Aug-2024	1-Sep-2024		1
	9-Aug-2024	3-Sep-2024		1
	9-Aug-2024	4-Sep-2024		1
	9-Aug-2024	5-Sep-2024		1
	9-Aug-2024	6-Sep-2024		1
	9-Aug-2024	2-Sep-2024			1
	9-Aug-2024	4-Sep-2024			1
	9-Aug-2024	5-Sep-2024			1
	9-Aug-2024	6-Sep-2024			1
	9-Aug-2024	7-Sep-2024			1
	9-Aug-2024	8-Sep-2024			1
	9-Aug-2024	12-Sep-2024			1
	9-Aug-2024	14-Sep-2024			1
	9-Aug-2024	1-Sep-2024				1
	9-Aug-2024	1-Sep-2024				1
	9-Aug-2024	1-Sep-2024				1
	9-Aug-2024	2-Sep-2024				1
	9-Aug-2024	3-Sep-2024				1
	9-Aug-2024	3-Sep-2024				1
	9-Aug-2024	3-Sep-2024				1
	9-Aug-2024	6-Sep-2024				1
Figure i
hr	GL261	GL261-PVRL1		MOI	GL261	GL261-PVRL1
2	0.59	4.16		0.1	767	155000
6	0.93	26.1		1	5830	1700000
8	1.17	19.97		10	48300	1980000
24	1.6	46.97
Figure j CD8 T cells depeletion effect on the survival of mice implanted with GSC005
	Days		Saline isotype	Saline ΔCD8	M002 Isotype	M002 ΔCD8
	12-Jul-2024	15-Aug-2024	1
	12-Jul-2024	20-Aug-2024	1
	12-Jul-2024	26-Aug-2024	1
	12-Jul-2024	31-Aug-2024	1
	12-Jul-2024	6-Sep-2024	1
	12-Jul-2024	8-Sep-2024	1
	12-Jul-2024	11-Sep-2024	1
	12-Jul-2024	13-Sep-2024	1
	12-Jul-2024	23-Aug-2024		1
	12-Jul-2024	25-Aug-2024		1
	12-Jul-2024	1-Sep-2024		1
	12-Jul-2024	2-Sep-2024		1
	12-Jul-2024	6-Sep-2024		1
	12-Jul-2024	8-Sep-2024		1
	12-Jul-2024	8-Sep-2024		1
	12-Jul-2024	9-Sep-2024		1
	12-Jul-2024	30-Aug-2024			1
	12-Jul-2024	6-Sep-2024			1
	12-Jul-2024	23-Sep-2024			1
	12-Jul-2024	5-Oct-2024			1
	12-Jul-2024	7-Nov-2024			1
	12-Jul-2024	22-Nov-2024			1
	12-Jul-2024	29-Nov-2024			0
	12-Jul-2024	29-Nov-2024			0
	12-Jul-2024	8-Sep-2024				1
	12-Jul-2024	15-Sep-2024				1
	12-Jul-2024	25-Sep-2024				1
	12-Jul-2024	11-Nov-2024				1
	12-Jul-2024	29-Nov-2024				0
	12-Jul-2024	29-Nov-2024				0
	12-Jul-2024	29-Nov-2024				0
	12-Jul-2024	29-Nov-2024				0

## Sheet: Suppl Fig. 3
Figure a) CD4+ CD3+ Frequency and count; of mice implanted with GL261-pvrl
	frequency														count
	Saline						M002								Saline						M002
day 2	3.1	5.74	3.2	2.01	1.07	2.85	5.32	6.8	5.19	11.4	4.98	7.8		day 2	874	18500	19600	24750	1956	1245	35100	41200	24500	21560	56700	25400
day 4.5	7.03	8.71	9.5				14.6	13.3	13.9					day 4.5	234000	6160	1560				45400	290000	229000
day 7	5.84	8.93	7.76	5.72	5.46	1.98	14	13.2	21.7	12.84	15.78	13.48		day 7	193000	37600	18600	16500	26200	7000	290000	263000	265000	210000	212000	313000
day 14	5.13	9.08	15.7	5.47	9.67	6.61	13.9	18.7	14.7	22.1	20.5	25.6		day 14	17100	36200	74900	11200	31300	25500	103000	176000	186000	271000	411000	826000
day 22	2.51	3.42	3.01				9.17	3.45	16.3					day 22	193000	37600	18600				290000	263000	265000
Figure b) CD8+ CD3+ Frequency and count; of mice implanted with GSC005
	frequency														count
	Saline						M002								Saline						M002
Day 4.5	0.41	0.58	0.97	0.34	0.34	1.83	0.18	0.29	0.18	0.29	0.84	0.3		Day 4.5	158	332	961	580	114	8380	1140	2230	667	1910	10100	3290
Day 7	0.23	0.33	0.3	0.73	1.39	4.19	6.03	1.15	0.56	0.31	0.64	1.74		Day 7	2180	2710	483	3970	4590	16700	726000	147000	37100	3340	17200	25000
Day 14	6.3	2.02	1.31	5.4	1.29	1.05	4.87	4.04	2.34	6.27	3.35	1.96		Day 14	26700	66300	8920	90100	748	1010	159000	134000	55900	416000	62700	33400
Day21	19.7	18.6	11.5	3.38	4.25	2.07	9.44	5.84	6.14	10.9	10.2	2.07		Day21	67300	27000	29400	4280	52200	10600	144000	49500	260000	207000	76800	42200
Day 28	15.1	16.7	8.66	1.9	3.86	4.2	18	19.3	8.09	1.13	1.76	2.48		Day 28	16700	12100	47600	19500	97600	21200	288000	88900	54000	13900	28200	62800
Day 35	14	9.66	3.52	3.86	2.68	3.55	7.69	4.1	6.53	1.81	2.19	1.65		Day 35	49500	6140	15700	4350	24700	4990	356000	259000	25200	9250	2890	633
Figure c) NK1.1+ Nkp46+ CD3- Frequency and count; of mice implanted with GSC005
	frequency								count
		Saline			M002					Saline			M002
Day 4.5	27.5	26.3	18.2	24.5	17.3	21.4		Day 4.5	202361	474335	44590.2	220820	70962.9	403066
Day 7	24	12.7	22.2	22.7	18.3	26		Day 7	52461.8	9595.88	38666.6	131861	121290	256100
Day 14	18.1	17.2	14.8	23.7	19.1	17.6		Day 14	22599.1	25543.9	8696.95	92565.5	104436	399847
Figure d) NK1.1+ Nkp46+ CD3- Frequency and count; of mice implanted with GL261-pvrl
	frequency														count
	Saline						M002								Saline						M002
day 2	27.7	29.3	18.5				24.3	17	24.6					day 2	944.484	24204.7	63700				20585	27385.9	35027
day 4.5	15.8	16.5	20				20.4	19.1	17.2					day 4.5	392774	5954.88	981.979				33583.6	132571	105109
day 7	23.7	23.6	29.9	25.5	19.2	22.6	22.8	18.3	16.9	15.8	14.2	12.9		day 7	350308	55578.9	34994.8	45576.9	47025.6	49141.4	145207	149233	111740	166822	115539	125386
day 14	17.2	15.1	22.7				22.6	16.7	8.92					day 14	50666.7	51429.5	93028.7				95589.9	66258.8	210041
Figure e) CD3+CD4+FoxP3+ Frequency and count; of mice implanted with GL261-pvrl
	frequency														count
	Saline						M002								Saline						M002
Day 7	23.1	22.7	21.5	11.8	35.6	25.6	15	7.27	10.1	7.76	12.1	2.91		Day 7	44583	8535.2	3999	1947	9327.2	1792	43500	19120.1	26765	16296	25652	9108.3
Day 14	26.9	24.8	38.6	30.4	37.5	22.3	15.6	18.6	14.9	8.9	12.9	14.2		Day 14	4599.9	8977.6	28911.4	3404.8	11737.5	5686.5	16068	32736	27714	24119	53019	117292
Day 22	21.9	40.1	18.9				16.6	14.2	17.4					Day 22	42267	15077.6	3515.4				48140	37346	46110
Figure f) IFNg+TNFa+CD3+CD4+FoxP3- Frequency and count; of mice implanted with GL261-pvrl
	frequency														count
	Saline						M002								Saline						M002
day 2	3.68	16.3	13.4	6.8	12.5	15.8	35.7	16.1	25.3	38.6	19.23	29		day 2	105	3015	2626	874	245	1960	12530.7	9805.6	6198.5	8322.16	11480.3	7366
day 4.5	4.52	7.8	9.94				23.8	22.9	28.9					day 4.5	10600	405	155				10800	66300	66100
day 7	19.1	26.7	18.9	18.43	15.73	8.43	32.7	34.2	43.5	25.3	35.7	32.6		day 7	3150	7000	1320	35569.9	5914.48	1567.98	68600	72500	136000	73370	93891	86390
day 14	4.9	8.46	10.2	12.5	3.5	8.75	27.4	39.5	18.9	25.8	29.5	22.3		day 14	837.9	3040.8	7639.8	1400	1095.5	2231.25	28222	69520	35154	69918	121245	184198
day 22	8.5	2.49	1.96				26.2	33.3	22.7					day 22	16405	936.24	364.56				75980	87579	60155

## Sheet: Suppl Fig. 4
figure a CD4+ CD3+ T cells frequency
			Saline					R3659					M002
	Day 4.5	10.2	12.5	13.3	17.7		19.5	24.5	26.1	16.9		29.9	24.9	18	23.8
	Day 14	5.08	12.8	8.31	12		29.2	23.2	30.7	37.6		43.5	50.5	41.5	24
	Day 35	14.7	23	26.6	24.9		16.8	22.3	25.1	23.6		31.5	21.9	24.6	24.2	22.3
Figure b Treg Frequency of CD3+CD4+
			Saline					R3659					M002
	Day 4.5	11.7	12.2	14.2	11.2		9.22	14.9	9.16	6.6		9.89	6.58	6.47	5.7
	Day 14	26.5	27.5	12.2	30.3		4.07	6.78	21.3	8.17		4.65	8.18	4.07	4.48
	Day 35	33.2	24.4	47.3	45.4		25.6	28.2	25.6	33.1		21.3	18.7	24.3	27.9	36.4
Figure c IFNg + TNFa Frequency of CD3+CD4+ FoxP3- T cells
			Saline					R3659					M002
	Day 4.5	21.1	14.9	13.3	9.68		52.5	29.2	23.2	27.2		28.6	48.3	53.3	28.2
	Day 35	4.94	5.81	13.9	15		6.63	16.5	10	20		28.1	19.7	14.9	37.6	16.4
Figure d MFI of Granzyme B in CD3+CD4+FoxP3- Frequency
			Saline					R3659					M002
	Day 4.5	154	253	199	178		266	262	224	243		512	716	467	610
	Day 35	558	583	440	497		895	537	365	428		577	458	447	377	421
Figure e MFI of Perforin in CD3+CD4+FoxP3- Frequency
			Saline					R3659					M002
	Day 4.5	274	350	263	290		545	375	311	380		459	656	613	475
	Day 35	573	609	529	620		1422	568	342	482		579	468	547	414	387
figure f Frequency of IFNg+ TNFa+ in CD8+ CD3+ T cells
			Saline					R3659					M002
	Day 4.5	13.1	6.56	8.21	11.9		27.5	17.2	10.3	26.9		13.7	16.7	24.9	17.1
	Day 35	14.2	16.1	29.6	12.7		24.5	16.5	38.4	15.1		22.9	40.3	44.2	18.4	23.4
figure g MFI Granzyme B of CD8+ CD3+ T cells
			Saline					R3659					M002
	Day 4.5	273	372	339	390		425	445	378	579		863	998	875	1094
	Day 35	850	816	503	640		789	907	485	313		744	544	482	385	422
figure h MFI Perforin of CD8+ CD3+ T cells
			Saline					R3659					M002
	Day 4.5	539	634	628	658		700	617	641	795		913	1048	1015	1106
	Day 35	580	751	1291	1468		1350	510	319	977		487	396	460	892	607

## Sheet: Suppl Fig. 5
Figure b)	%CD4+GzmB+				%Trp-1-Tet+CD4+GzmB+				%gD-Tet+CD4+GzmB+
	Saline	Control (R3569)	M002		Saline	Control (R3569)	M002		Saline	Control (R3569)	M002
	0	6.07	6.5		0	0	9.57		0	2.67	6.35
	4.27	11.8	8.31		0	4.52	4.76		0	2.56	9.29
	0	10.2	4.28		0	6.57	12.5		0	6.49	10.9
	0	12.9	10.2		0	5.94	9.44		0	2.81	12.2
	0	7.34			0	5.56			0	6.43
Figure c)	%MHCII+CD45-tumor cells
	Saline	M002	Control
	10.9	13	4.26
	10.5	12.7	4.53
	12.9	13.8	4.3
	11.2	11.6
Figure d)	%MHCII+CD45-tumor cells (Saline)				%MHCII+CD45-tumor cells (M002)
	Ctrl	a-IFNg			Ctrl	a-IFNg
	10.9	10.9			13	10.7
	10.5	9.93			12.7	11.9
	12.9	8.4			13.8	11.3
	11.2	11.2			11.6	11.1
Figure e) Killing assay with anti-Ifng/Fas-l/Gzm B
	anti-IFNg killing assay
		Saline isotype control				M002 isotype control				Saline blockade				M002 Blockade
	1.16114	1.09091	1.0411	0.987069	2.15044	2.00826	2.08929	2.4	1.08571	1.1102	1.20086	1.06147	1.56835	1.70492	1.94828	1.74419
	anti-Fas-L
	Saline Isotype control						M002 isotype control						Saline Blockade						M002 Blockade
	1.15447	1.09342	1.21561	1.09436	0.9773		1.13646	1.41101	1.45253				1.05628	1.03205	1.00265	0.994982	1.03285		1.06093	1.29516	1.18337
	anti-Gzm B
	Saline Isotype control						M002 isotype control						Saline Blockade						M002 Blockade
	1.37417	1.34812	1.42557	1.23871	0.947063		1.55659	1.50255	1.57532				1.25492	1.26638	1.13367	1.10827	1.1883		1.54058	1.39938	1.52491

## Sheet: Suppl Fig. 6
Figure b) NK1.1+Nkp46+CD3- of tumors and Spleens
	tumor											spleen
		saline			M002			TCR-/- (C)					saline			M002			TCR-/- (C)
Day 10	16.9	13.3	23	15.8	12	9.31	11.4	8.5	7.47		Day 10	3.12	2.83	4.59	2.64	3.15	1.91	3.78	3.92	2.89
Figure c) Macrophage and Monocyte Frequency
	Macrophage : tumor											Macrophage: spleen
		saline			M002			TCR-/- (C)					saline			M002			TCR-/- (C)
Day 10	21.7	18	10.3	16.5	20.2	14.9	17.8	11.3	18.7		Day 10	3.22	2.73	1.18	2.67	1.08	2.57	7.8	5.49	7.29
	Monocyte : tumor											Monocyte: spleen
		saline			M002			TCR-/- (C)					saline			M002			TCR-/- (C)
Day 10	25.7	31	31.6	31.9	23	34.3	63.9	75.1	55.6		Day 10	38.9	41.1	36	44.9	39.5	45.7	56.7	64.5	59.4
Figure d) DC Frequency
	tumor											spleen
		saline			M002			TCR-/- (C)					saline			M002			TCR-/- (C)
Day 10	9.24	6.02	5.39	5.19	5.2	9.11	16.5	15.7	12.9		Day 10	0.9	1.38	1.64	0.97	1.73	1.13	6.14	4.59	5.76
Figure e) DC CD103+/ CD11b+ Frequency
	DC+CD103+: tumor											DC+CD103+: spleen
		saline			M002			TCR-/- (C)					saline			M002			TCR-/- (C)
Day 10	22.9	17	18.6	20.9	18.9	15.7	11.5	10.9	10.7		Day 10	44.4	34.5	46.7	40.6	46.9	33.2	35.8	38.8	38.5
	DC+CD11b+: tumor											DC+CD11b+: spleen
		saline			M002			TCR-/- (C)					saline			M002			TCR-/- (C)
Day 10	70.2	72.6	70.1	75.3	78.2	74.5	71.5	75.8	82.4		Day 10	8.16	11.1	9.76	6.68	7.67	8.97	3.86	4.19	5.76
Figure f) Neutrophil Freqency
	tumor											spleen
		saline			M002			TCR-/- (C)					saline			M002			TCR-/- (C)
Day 10	10.3	12.7	17.2	15.1	10.2	15.9	5.61	9.6	1.14		Day 10	1.95	2.14	4.23	1.78	1.66	0.99	0.12	0.23	0.42
Figure g) M1/M2 Macrophage Freqency
	M1: tumor											M2: tumor
		saline			M002			TCR-/- (C)					saline			M002			TCR-/- (C)
Day 10	43.5	33.5	33.3	30.5	53.1	59.3	33	29.1	39.1		Day 10	28.2	42.8	34.8	45.3	22.1	26	8.19	9.64	4.26
Figure h) Microglia MHCII+ Frequency
	tumor
		saline			M002			TCR-/- (C)
Day 10	5.2	3.73	6.97	5.22	2.97	9.77	20.5	16.7	12.8
Figure i) CD4+ T cell frequency
	spleen
		saline			M002
Day 10	1.47	1.92	1.45	3.09	2.12	2.1
Figure j) IFNg+TNFa+CD4+ T cell frequency
	spleen
		saline			M002
Day 10	6.57	10.1	7.35	5.19	5.61	3.96
Figure l) %CD45-GFP+ cells
	Saline CD4	M002 CD4	M002 CD4+a-MHCII
	24.6	10.4	16.1
	16.8	13.1	15.4
	23.8	11.5	16.4
	17.8	12.3	17.8

[truncated: 4 more sheets: Suppl Fig. 7, Suppl Fig. 8, Suppl Fig. 9, Suppl Fig. 10]
